# Supplementary material for: Druggability Analysis of Protein Targets for Drug Discovery to Combat Listeria monocytogenes
Source: Microorganisms. 2024 May 25;12(6):1073. doi: 10.3390/microorganisms12061073 (PMC11205737; doi:10.3390/microorganisms12061073)
Supplement: Supplementary file 1 [file microorganisms-12-01073-s001.zip]

Archive with 1 entries (1 files):
- microorganisms-2990308-supplementary.xlsx
