# Supplementary material for: Druggability Analysis of Protein Targets for Drug Discovery to Combat Listeria monocytogenes
Source: Microorganisms. 2024 May 25;12(6):1073. doi: 10.3390/microorganisms12061073 (PMC11205737; doi:10.3390/microorganisms12061073)
Supplement: Supplementary file 1 [file microorganisms-12-01073-s001.zip › microorganisms-2990308-supplementary.xlsx]

## Sheet: Raw_data
i	Volume	Hydrophobicity	Buriedness	Aromatic	DLID	Area	loopFraction	dTSsc	relTSsc	Bfactor	relBfactor	Radius	Nonsphericity	Conservation	RelCons	Type	PDB Identifier	Chain	ligDock	Test_target
1	682.181	0.589413	0.783363	0.006673	0.542047	638.433	0.612903	2.8233	0.004139	20.4554	0.054946	5.46097	1.70359	0	0	g_pocket_1c141	1C14	a	1	test
2	183.01	0.580729	0.678385	0	-0.8627	207.66	0.5	0.351168	0.001919	14.4838	-0.477041	3.52205	1.33215	0	0	g_pocket_1c142	1C14	a	0	test
1	644.312	0.55084	0.749337	0.01901	0.278258	633.688	0.625	2.75617	0.004278	17.2289	0.013945	5.35799	1.75655	0	0	g_pocket_1c14_31	1C14	b	1	test
2	159.416	0.510234	0.663743	0	-1.18232	192.127	0.454545	0.245939	0.001543	11.5447	-0.497787	3.36368	1.3513	0	0	g_pocket_1c14_32	1C14	b	0	test
1	670.054	0.560262	0.721834	0.029694	0.220208	652.573	0.444444	3.29046	0.004911	42.6785	1.07259	5.42842	1.76227	0	0	g_pocket_1e9x1	1E9X	a	1	test
2	443.926	0.614046	0.772509	0.038415	0.237997	462.795	0.521739	2.75522	0.006206	22.9514	-0.334848	4.73232	1.64449	0	0	g_pocket_1e9x2	1E9X	a	1	test
3	212.514	0.447689	0.70438	0	-0.951932	225.679	0.444444	1.23228	0.005799	46.9684	1.37866	3.70197	1.31044	0	0	g_pocket_1e9x3	1E9X	a	0	test
4	101.994	0.367041	0.501873	0	-2.47486	141.943	0.142857	0.174158	0.001708	28.6016	0.068267	2.89842	1.34457	0	0	g_pocket_1e9x4	1E9X	a	0	test
5	128.615	0.494118	0.747059	0	-1.04914	139.58	0.714286	1.20654	0.009381	23.2226	-0.315503	3.13137	1.13277	0	0	g_pocket_1e9x5	1E9X	a	0	test
6	126.114	0.564961	0.746063	0.05315	-0.906752	141.97	0.444444	0.91554	0.00726	19.0765	-0.611309	3.11094	1.16736	0	0	g_pocket_1e9x6	1E9X	a	0	test
7	122.439	0.698795	0.823293	0	-0.320495	138.845	0.125	2.57198	0.021006	21.2379	-0.457098	3.08042	1.16439	0	0	g_pocket_1e9x7	1E9X	a	0	test
8	100.975	0.39951	0.730392	0	-1.50821	113.388	0.375	2.18141	0.021604	29.6612	0.143864	2.88874	1.08129	0	0	g_pocket_1e9x8	1E9X	a	0	test
1	773.71	0.633536	0.798558	0.037557	0.795029	741.06	0.5	3.45623	0.004467	35.7862	0.149052	5.69503	1.81824	0	0	g_pocket_1ea11	1EA1	a	1	test
2	194.331	0.45892	0.612676	0	-1.35379	236.809	0.357143	1.40604	0.007235	43.2596	0.570674	3.59322	1.45956	0	0	g_pocket_1ea12	1EA1	a	0	test
4	137.241	0.601786	0.783929	0.053571	-0.611544	153.951	0.5	0.835692	0.006089	22.1718	-0.619017	3.19987	1.19649	0	0	g_pocket_1ea14	1EA1	a	0	test
5	139.975	0.475472	0.726415	0	-1.11032	149.684	0.666667	1.11586	0.007972	26.9581	-0.348997	3.22097	1.14813	0	0	g_pocket_1ea15	1EA1	a	0	test
6	151.439	0.700772	0.889961	0	0.103603	151.171	0.125	3.04839	0.02013	25.2274	-0.446636	3.3066	1.10026	0	0	g_pocket_1ea16	1EA1	a	0	test
8	106.433	0.444976	0.748804	0	-1.29359	120.855	0.571429	0.843317	0.007923	42.9468	0.553027	2.93988	1.11274	0	0	g_pocket_1ea18	1EA1	a	0	test
1	776.209	0.521122	0.719956	0.012017	0.232538	778.697	0.666667	3.51901	0.004534	29.2486	0.188443	5.70116	1.90648	0	0	g_pocket_1i2z1_1	1I2Z	a	1	test
2	187.441	0.547872	0.680851	0	-0.909906	203.637	0.538462	0.354184	0.00189	14.9978	-0.655416	3.55025	1.28567	0	0	g_pocket_1i2z2_1	1I2Z	a	0	test
3	111.964	0.459514	0.688259	0	-1.46173	137.31	0.666667	0.774002	0.006913	25.5888	-0.0282696	2.98995	1.22226	0	0	g_pocket_1i2z3_1	1I2Z	a	0	test
1	694.298	0.464368	0.654406	0.019923	-0.236897	738.945	0.62069	3.20174	0.004611	27.3873	0.336243	5.49312	1.94879	0	0	g_pocket_1i2z_31	1I2Z	b	1	test
2	171.95	0.554913	0.692197	0	-0.912909	194.463	0.454545	0.229226	0.001333	12.4349	-0.575654	3.44962	1.30043	0	0	g_pocket_1i2z_32	1I2Z	b	0	test
4	109.892	0.530973	0.716814	0.017699	-1.2008	122.055	0.625	0.387914	0.00353	24.2958	0.147701	2.97138	1.10009	0	0	g_pocket_1i2z_34	1I2Z	b	0	test
1	1213.91	0.582755	0.744301	0.009415	0.798518	1143.21	0.452381	6.23912	0.00514	20.0911	-0.488841	6.61758	2.07739	0	0	g_pocket_1kij1	1KIJ	a	1	test
2	266.696	0.531068	0.725243	0	-0.512791	292.095	0.615385	3.00765	0.011277	48.9071	1.77942	3.99309	1.45779	0	0	g_pocket_1kij2	1KIJ	a	0	test
3	272.384	0.560811	0.78491	0	-0.194606	253.827	0.833333	1.95591	0.007181	22.172	-0.325048	4.02128	1.24911	0	0	g_pocket_1kij3	1KIJ	a	0	test
4	100.195	0.363333	0.463333	0	-2.64826	162.427	0	1.68127	0.01678	29.1415	0.22356	2.88128	1.55696	0	0	g_pocket_1kij4	1KIJ	a	0	test
6	124.654	0.49053	0.801136	0	-0.867318	150.123	0.333333	0.668508	0.005363	25.3505	-0.0748484	3.09889	1.24401	0	0	g_pocket_1kij6	1KIJ	a	0	test
7	112.096	0.460417	0.677083	0	-1.50285	135.327	0.285714	2.18526	0.019495	20.5759	-0.45068	2.99111	1.20367	0	0	g_pocket_1kij7	1KIJ	a	0	test
1	1579.42	0.547088	0.742247	0.009834	0.903789	1508.13	0.508475	7.48739	0.004741	21.5031	-0.407914	7.22442	2.29944	0	0	g_pocket_1kij_31	1KIJ	b	1	test
2	188.342	0.423174	0.735516	0	-0.97405	229.57	0.583333	1.86306	0.009892	24.1215	-0.204098	3.55593	1.44477	0	0	g_pocket_1kij_32	1KIJ	b	0	test
3	130.443	0.477477	0.566066	0	-1.78961	190.965	0	1.35716	0.010404	31.0435	0.334703	3.14613	1.53529	0	0	g_pocket_1kij_33	1KIJ	b	0	test
4	105.78	0.347458	0.571186	0	-2.21931	160.094	0.75	0.938904	0.008876	18.0255	-0.678609	2.93385	1.48009	0	0	g_pocket_1kij_34	1KIJ	b	0	test
5	126.072	0.409556	0.641638	0	-1.6712	161.778	0.375	1.7068	0.013538	21.3873	-0.416924	3.11059	1.33052	0	0	g_pocket_1kij_35	1KIJ	b	0	test
6	138.432	0.78937	0.862205	0	0.12906	143.734	0.1	0.939929	0.00679	33.684	0.540233	3.2091	1.11067	0	0	g_pocket_1kij_36	1KIJ	b	0	test
7	111.851	0.478166	0.770742	0	-1.09515	130.176	0.285714	0.829144	0.007413	25.8886	-0.0665487	2.98893	1.15955	0	0	g_pocket_1kij_37	1KIJ	b	0	test
1	210.371	0.711842	0.828947	0	0.131012	212.103	0.333333	1.12979	0.00537	13.7836	-0.935659	3.68949	1.23995	0	0	g_pocket_1kzn1	1KZN	a	1	test
2	138.881	0.652574	0.825368	0	-0.324215	151.158	0.5	0.863085	0.006215	17.4936	-0.353444	3.21256	1.16552	0	0	g_pocket_1kzn2	1KZN	a	0	test
3	121.82	0.456604	0.722642	0	-1.27058	144.781	0.2	1.81204	0.014875	15.8432	-0.612434	3.07522	1.21829	0	0	g_pocket_1kzn3	1KZN	a	0	test
1	702.92	0.599117	0.86261	0	0.89842	578.876	0.612903	3.02337	0.004301	53.3235	-0.0853818	5.51576	1.51414	0	0	g_pocket_1qmf1	1QMF	a	1	test
2	512.208	0.463504	0.744526	0.02659	-0.108357	553.27	0.392857	2.64988	0.005173	63.7976	0.469	4.96347	1.78713	0	0	g_pocket_1qmf2	1QMF	a	1	test
3	131.679	0.564935	0.814935	0	-0.603576	172.028	0.375	0.571545	0.00434	53.1398	-0.0951051	3.15604	1.37437	0	0	g_pocket_1qmf3	1QMF	a	0	test
4	143.47	0.468439	0.822259	0	-0.730452	164.296	0.666667	1.45711	0.010156	52.6627	-0.120358	3.24756	1.23967	0	0	g_pocket_1qmf4	1QMF	a	0	test
5	133.516	0.586142	0.812734	0	-0.553877	150.084	0.6	0.096276	0.000721078	66.0461	0.588009	3.17065	1.18803	0	0	g_pocket_1qmf5	1QMF	a	0	test
6	108.57	0.330612	0.714286	0	-1.67452	132.836	0.75	0.69072	0.006362	43.2704	-0.61748	2.95942	1.20696	0	0	g_pocket_1qmf6	1QMF	a	0	test
7	131.406	0.702128	0.980851	0	0.360029	135.136	0.6	0.317698	0.002418	40.9429	-0.740668	3.15386	1.08113	0	0	g_pocket_1qmf7	1QMF	a	0	test
9	102.164	0.538278	0.62201	0	-1.61159	121.888	0.25	0.863545	0.008453	39.3532	-0.824812	2.90003	1.15331	0	0	g_pocket_1qmf9	1QMF	a	0	test
1	516.754	0.532744	0.820686	0	0.355415	532.032	0.454545	2.22859	0.004313	46.8029	-0.190376	4.97811	1.70843	0	0	g_pocket_1tz61	1TZ6	a	1	test
2	260.534	0.743374	0.861446	0	0.488524	233.774	0.266667	0.334725	0.001285	55.8118	0.34705	3.9621	1.18505	0	0	g_pocket_1tz62	1TZ6	a	1	test
1	304.853	0.495567	0.700355	0.028369	-0.592711	314.122	0.5	1.92309	0.006308	56.6149	0.240871	4.1751	1.43402	0	0	g_pocket_1tz6_21	1TZ6	b	0	test
2	265.292	0.700739	0.826355	0	0.266845	233.058	0.285714	0.320427	0.001208	51.9787	-0.00868185	3.98607	1.16725	0	0	g_pocket_1tz6_22	1TZ6	b	1	test
3	143.822	0.693103	0.794828	0.156897	-0.32673	161.06	0.25	2.24137	0.015584	37.0486	-0.812322	3.25022	1.21326	0	0	g_pocket_1tz6_23	1TZ6	b	0	test
1	788.085	0.49368	0.709621	0.035815	0.140733	790.653	0.5625	3.60456	0.004574	16.6025	-0.462925	5.73009	1.91626	0	0	g_pocket_2q3j1	2Q3J	a	1	test
2	167.221	0.480712	0.710683	0	-1.0291	189.581	0.5	1.07262	0.006414	30.0844	1.0162	3.4177	1.29156	0	0	g_pocket_2q3j2	2Q3J	a	0	test
3	101.194	0.464758	0.645374	0	-1.69346	123.423	0.5	0.605077	0.005979	17.3944	-0.376041	2.89083	1.17529	0	0	g_pocket_2q3j3	2Q3J	a	0	test
1	1013.36	0.637343	0.856673	0.019749	1.23186	952.242	0.431373	4.13787	0.004083	42.8782	-0.34088	6.23101	1.95173	0	0	g_pocket_3da11	3DA1	a	1	test
2	331.98	0.427042	0.672691	0	-0.794325	414.208	0.333333	2.10174	0.006331	37.908	-0.734302	4.29544	1.78646	0	0	g_pocket_3da12	3DA1	a	0	test
3	131.396	0.469283	0.699659	0	-1.27648	164.032	0.5	0.862759	0.006566	42.5118	-0.369876	3.15377	1.31237	0	0	g_pocket_3da13	3DA1	a	0	test
4	104.687	0.439462	0.719731	0	-1.43287	131.462	0.5	0.231679	0.002213	49.7337	0.201787	2.92371	1.22384	0	0	g_pocket_3da14	3DA1	a	0	test
5	105.538	0.359729	0.588235	0	-2.12597	126.709	0.857143	0.365312	0.003461	47.32	0.010722	2.93161	1.17323	0	0	g_pocket_3da15	3DA1	a	0	test
8	105.144	0.737113	0.85567	0	-0.218377	113.502	0.333333	0.913096	0.008684	40.2992	-0.545022	2.92796	1.05357	0	0	g_pocket_3da18	3DA1	a	0	test
1	223.992	0.425978	0.832402	0	-0.457969	199.258	0.75	1.66624	0.007439	16.3477	-0.573507	3.76745	1.11715	0	0	g_pocket_3syn1	3SYN	a	1	test
2	155.766	0.545788	0.734432	0	-0.840195	153.115	0.5	0.259795	0.001668	18.4889	-0.476139	3.33781	1.09367	0	0	g_pocket_3syn2	3SYN	a	0	test
3	127.951	0.556604	0.766038	0	-0.836344	152.422	0.7	0.951717	0.007438	24.6354	-0.19663	3.12597	1.24127	0	0	g_pocket_3syn3	3SYN	a	0	test
5	124.603	0.631696	0.863839	0	-0.300123	128	0.545455	1.21703	0.009767	12.7555	-0.736862	3.09846	1.06098	0	0	g_pocket_3syn5	3SYN	a	1	test
1	193.395	0.40512	0.823795	0	-0.647667	184.964	0.666667	1.89497	0.009798	15.6707	-0.618757	3.58745	1.14369	0	0	g_pocket_3syn_21	3SYN	b	1	test
2	113.612	0.529297	0.765625	0	-0.987714	139.573	0.666667	0.946476	0.008331	24.4997	-0.214666	3.00454	1.23037	0	0	g_pocket_3syn_22	3SYN	b	0	test
3	132.429	0.5125	0.6875	0	-1.2205	137.559	0.555556	0.250535	0.001892	19.3257	-0.451473	3.16202	1.09484	0	0	g_pocket_3syn_23	3SYN	b	0	test
4	132.008	0.629237	0.887712	0	-0.169027	135.309	0.583333	1.66204	0.01259	13.4072	-0.722353	3.15867	1.07922	0	0	g_pocket_3syn_24	3SYN	b	1	test
1	214.697	0.408192	0.80791	0	-0.626137	198.659	0.727273	1.6358	0.007619	16.6047	-0.582742	3.7146	1.14571	0	0	g_pocket_3syn_41	3SYN	c	1	test
2	139.623	0.643617	0.828014	0	-0.330188	160.761	0.75	0.999681	0.00716	24.6939	-0.208535	3.21827	1.23517	0	0	g_pocket_3syn_42	3SYN	c	0	test
3	151.294	0.518868	0.690566	0	-1.09564	150.265	0.555556	0.252901	0.001672	18.5182	-0.494223	3.30555	1.09436	0	0	g_pocket_3syn_43	3SYN	c	0	test
4	132.742	0.588353	0.851406	0	-0.400786	135.889	0.583333	1.72533	0.012998	12.5315	-0.771166	3.16451	1.07984	0	0	g_pocket_3syn_44	3SYN	c	1	test
1	203.3	0.402141	0.816514	0	-0.646243	188.932	0.666667	1.84183	0.00906	16.3725	-0.594443	3.64767	1.12996	0	0	g_pocket_3syn_61	3SYN	d	1	test
2	111.019	0.552209	0.789157	0	-0.860035	136.594	0.714286	0.911416	0.00821	24.5719	-0.219531	2.98151	1.22279	0	0	g_pocket_3syn_62	3SYN	d	0	test
3	132.043	0.659574	0.895745	0	-0.0683181	135.547	0.583333	1.72257	0.013046	13.7705	-0.713419	3.15894	1.08093	0	0	g_pocket_3syn_63	3SYN	d	1	test
4	125.396	0.521459	0.678112	0	-1.27744	130.626	0.5	0.255245	0.002036	19.412	-0.455464	3.10503	1.07817	0	0	g_pocket_3syn_64	3SYN	d	0	test
1	593.75	0.607719	0.779378	0	0.465396	487.733	0.333333	3.69601	0.006225	54.867	1.02594	5.214	1.42768	0	0	g_pocket_3tfc1_1	3TFC	a	0	test
2	318.833	0.521415	0.911546	0	0.331161	298.568	0.526316	2.42806	0.007615	33.1618	-0.270506	4.23797	1.32287	0	0	g_pocket_3tfc2_1	3TFC	a	1	test
3	141.638	0.569149	0.739362	0	-0.837939	158.695	0.555556	0.774308	0.005467	36.9525	-0.0440876	3.23368	1.2077	0	0	g_pocket_3tfc3_1	3TFC	a	0	test
4	113.703	0.380357	0.725	0	-1.48527	166.742	0.909091	1.46786	0.01291	29.749	-0.474351	3.00535	1.46908	0	0	g_pocket_3tfc4_1	3TFC	a	0	test
5	130.793	0.508993	0.604317	0.019784	-1.56539	157.232	0.555556	0.818355	0.006257	27.6638	-0.598899	3.14894	1.26183	0	0	g_pocket_3tfc5_1	3TFC	a	0	test
6	130.46	0.436823	0.712996	0	-1.30289	151.592	0.857143	0.287684	0.002205	33.4788	-0.25157	3.14627	1.21864	0	0	g_pocket_3tfc6_1	3TFC	a	0	test
7	168.605	0.702652	0.797348	0	-0.177748	156.335	0	2.45324	0.01455	32.685	-0.298985	3.4271	1.05923	0	0	g_pocket_3tfc7_1	3TFC	a	0	test
8	128.237	0.48125	0.727083	0	-1.15923	139.684	0.666667	0.561848	0.004381	25.5482	-0.725263	3.1283	1.13585	0	0	g_pocket_3tfc8_1	3TFC	a	0	test
10	110.116	0.456633	0.875	0	-0.744799	117.351	0.454545	1.55645	0.014135	35.0443	-0.158063	2.9734	1.05626	0	0	g_pocket_3tfc10_1	3TFC	a	0	test
1	411.446	0.512295	0.921311	0	0.53721	347.205	0.590909	2.90035	0.007049	29.5349	-0.406146	4.61397	1.29786	0	0	g_pocket_3tfc_21	3TFC	b	1	test
2	201	0.431818	0.589921	0	-1.48005	282.913	0.363636	2.22047	0.011047	84.8515	2.30448	3.63386	1.70493	0	0	g_pocket_3tfc_22	3TFC	b	0	test
3	183.373	0.524876	0.569652	0	-1.41644	238.953	0.272727	0.919062	0.005012	64.9404	1.32879	3.52437	1.53087	0	0	g_pocket_3tfc_23	3TFC	b	0	test
4	146.877	0.488251	0.667102	0	-1.27947	215.041	0.857143	0.859831	0.005854	28.2002	-0.471552	3.27307	1.59735	0	0	g_pocket_3tfc_24	3TFC	b	0	test
5	190.778	0.490964	0.722892	0	-0.860423	193.705	0.875	0.260024	0.001363	33.5602	-0.208899	3.57119	1.20867	0	0	g_pocket_3tfc_25	3TFC	b	0	test
6	109.228	0.403727	0.586957	0	-2.00576	178.024	0.857143	0.316992	0.002902	53.9743	0.791435	2.96539	1.61104	0	0	g_pocket_3tfc_26	3TFC	b	0	test
7	127.727	0.401961	0.676471	0	-1.54158	180.125	0.9	0.2645	0.002071	28.3239	-0.46549	3.12414	1.4686	0	0	g_pocket_3tfc_27	3TFC	b	0	test
8	159.616	0.477891	0.763605	0	-0.861354	169.971	0.6	0.637544	0.003994	24.5533	-0.650258	3.36508	1.19447	0	0	g_pocket_3tfc_28	3TFC	b	0	test
9	161.513	0.612319	0.735507	0	-0.658184	159.115	0	1.11737	0.006918	31.2551	-0.321854	3.37836	1.1094	0	0	g_pocket_3tfc_29	3TFC	b	0	test
1	598.951	0.476073	0.643564	0.016089	-0.362106	673.885	0.65625	5.53003	0.009233	18.1989	-0.134465	5.22919	1.96114	0	0	g_pocket_3tnl1	3TNL	a	1	test
2	241.272	0.591618	0.752437	0	-0.342164	291.116	0.352941	2.96753	0.012299	18.3259	-0.113264	3.86194	1.55326	0	0	g_pocket_3tnl2	3TNL	a	0	test
3	105.95	0.504184	0.759414	0	-1.12074	133.005	0	1.33603	0.01261	21.3311	0.388253	2.93542	1.22834	0	0	g_pocket_3tnl3	3TNL	a	0	test
1	349.326	0.547346	0.677905	0.030129	-0.463086	391.351	0.777778	4.03346	0.011546	18.5657	-0.291302	4.36898	1.63153	0	0	g_pocket_3tnl_11	3TNL	b	1	test
2	193.588	0.392287	0.75	0	-0.966815	209.265	0.3125	2.24083	0.011575	20.5217	-0.0128415	3.58864	1.29309	0	0	g_pocket_3tnl_12	3TNL	b	0	test
3	112.609	0.342105	0.545614	0	-2.28603	156.962	0.5	1.16297	0.010327	21.1482	0.076341	2.99567	1.39186	0	0	g_pocket_3tnl_13	3TNL	b	0	test
4	114.901	0.470213	0.602128	0	-1.75768	126.234	0.142857	1.08734	0.009463	23.5167	0.41351	3.01586	1.10444	0	0	g_pocket_3tnl_14	3TNL	b	0	test
1	241.06	0.590133	0.740987	0	-0.3913	291.814	0.375	2.88505	0.011968	18.6076	-0.229625	3.86081	1.5579	0	0	g_pocket_3tnl_21	3TNL	c	0	test
2	231.922	0.522947	0.673913	0.012077	-0.836611	239.431	0.833333	1.71149	0.00738	19.507	-0.101364	3.8114	1.3116	0	0	g_pocket_3tnl_22	3TNL	c	1	test
3	163.045	0.374365	0.507614	0	-2.08927	226.155	0.777778	1.73606	0.010648	19.8114	-0.057952	3.38901	1.56694	0	0	g_pocket_3tnl_23	3TNL	c	1	test
4	127.776	0.504219	0.820675	0	-0.740999	136.857	0.363636	2.03092	0.015894	18.47	-0.249243	3.12454	1.11554	0	0	g_pocket_3tnl_24	3TNL	c	1	test
5	109.222	0.46822	0.684322	0	-1.47578	130.373	0.142857	1.78821	0.016372	21.9058	0.240706	2.96534	1.17986	0	0	g_pocket_3tnl_25	3TNL	c	0	test
1	356.909	0.518382	0.697059	0.021324	-0.437513	386.516	0.8	3.83685	0.01075	18.9281	-0.38823	4.40037	1.58847	0	0	g_pocket_3tnl_31	3TNL	d	1	test
2	117.98	0.401434	0.657706	0	-1.67531	157.668	0.285714	1.32268	0.011211	23.8639	0.423551	3.04257	1.35536	0	0	g_pocket_3tnl_32	3TNL	d	0	test
3	165.824	0.510909	0.818182	0	-0.5432	164.311	0.363636	2.27062	0.013693	19.4625	-0.300335	3.40815	1.12569	0	0	g_pocket_3tnl_33	3TNL	d	0	test
4	106.715	0.423077	0.642534	0	-1.76005	123.173	0.125	1.13406	0.010627	24.0411	0.452689	2.94247	1.13209	0	0	g_pocket_3tnl_34	3TNL	d	0	test
1	546.521	0.515654	0.697974	0.018416	-0.125516	618.513	0.586207	5.26662	0.009637	38.2926	-0.182719	5.07192	1.91335	0	0	g_pocket_3toz1	3TOZ	a	1	test
2	127.397	0.461279	0.703704	0	-1.30153	170.044	0.625	1.91818	0.015057	32.4797	-0.700025	3.12145	1.3888	0	0	g_pocket_3toz2	3TOZ	a	0	test
3	132.583	0.52834	0.690283	0	-1.17272	141.94	0.2	1.18285	0.008922	40.4045	0.005225	3.16324	1.12883	0	0	g_pocket_3toz3	3TOZ	a	0	test
1	573.275	0.483486	0.71055	0.009633	-0.1137	611.94	0.666667	4.66093	0.00813	36.4138	-0.344884	5.15337	1.83365	0	0	g_pocket_3toz_21	3TOZ	b	1	test
2	109.994	0.525114	0.707763	0	-1.24908	121.673	0.142857	1.11411	0.010129	41.2145	0.085906	2.97231	1.09597	0	0	g_pocket_3toz_22	3TOZ	b	0	test
1	320.638	0.500787	0.649606	0.029921	-0.743538	354.019	0.777778	2.86118	0.008923	32.8593	-0.513884	4.24596	1.56267	0	0	g_pocket_3toz_41	3TOZ	c	1	test
2	151.482	0.444444	0.644737	0	-1.44423	194.205	0.272727	1.36437	0.009007	39.2455	0.054827	3.30692	1.4132	0	0	g_pocket_3toz_42	3TOZ	c	0	test
3	163.306	0.458466	0.739617	0	-0.98309	177.768	0.272727	1.60462	0.009826	30.1485	-0.755282	3.39081	1.23037	0	0	g_pocket_3toz_43	3TOZ	c	0	test
1	349.638	0.482244	0.642756	0.019886	-0.748696	398.839	0.789474	2.92684	0.008371	48.8799	-0.151618	4.37028	1.66176	0	0	g_pocket_3toz_61	3TOZ	d	1	test
2	180.046	0.459091	0.784849	0	-0.73141	185.724	0.272727	1.83403	0.010186	37.114	-0.775608	3.50293	1.20447	0	0	g_pocket_3toz_62	3TOZ	d	0	test
1	365.098	0.566714	0.708752	0.032999	-0.26498	400.672	0.772727	3.69079	0.010109	31.4296	-0.564113	4.43377	1.62193	0	0	g_pocket_3toz_81	3TOZ	e	1	test
2	151.885	0.527675	0.867159	0	-0.376996	157.745	0.230769	2.06826	0.013617	32.023	-0.500225	3.30985	1.14585	0	0	g_pocket_3toz_82	3TOZ	e	0	test
3	121.224	0.491266	0.679039	0	-1.36731	131.225	0.222222	1.20927	0.009975	35.5152	-0.124202	3.0702	1.10783	0	0	g_pocket_3toz_83	3TOZ	e	0	test
1	286.038	0.464521	0.599835	0.025578	-1.10627	339.389	0.705882	2.17074	0.007589	37.0834	0.022937	4.08738	1.61658	0	0	g_pocket_3toz_101_1	3TOZ	f	1	test
2	144.102	0.417178	0.630368	0	-1.59961	180.621	0.25	1.59051	0.011037	39.8257	0.357907	3.25233	1.35885	0	0	g_pocket_3toz_102_1	3TOZ	f	0	test
4	105.372	0.389423	0.778846	0	-1.30872	121.497	0.2	1.2674	0.012028	31.6548	-0.640164	2.93008	1.12615	0	0	g_pocket_3toz_104_1	3TOZ	f	0	test
1	320.453	0.487539	0.633178	0.025701	-0.838768	357.747	0.75	2.90477	0.009065	42.5955	-0.178405	4.24514	1.57973	0	0	g_pocket_3toz_131_1	3TOZ	g	1	test
2	169.858	0.415966	0.733894	0	-1.07307	197.214	0.384615	2.31136	0.013608	33.3821	-0.869232	3.43557	1.32963	0	0	g_pocket_3toz_132_1	3TOZ	g	0	test
3	147.312	0.612654	0.716049	0	-0.802035	181.718	0.444444	1.01476	0.006888	46.2854	0.098264	3.2763	1.34717	0	0	g_pocket_3toz_133_1	3TOZ	g	0	test
4	103.008	0.51626	0.810976	0	-0.910965	142.041	0.222222	1.27339	0.012362	44.591	-0.0287773	2.908	1.33665	0	0	g_pocket_3toz_134_1	3TOZ	g	0	test
5	118.828	0.452586	0.640086	0	-1.62332	133.735	0	1.00623	0.008468	46.1832	0.090606	3.04984	1.14414	0	0	g_pocket_3toz_135_1	3TOZ	g	0	test
1	351.931	0.541478	0.677225	0.035445	-0.473601	373.833	0.8	3.48849	0.009912	33.9423	-0.302598	4.37982	1.5508	0	0	g_pocket_3toz_151	3TOZ	h	1	test
2	200.373	0.520833	0.692402	0	-0.876517	231.389	0.2	2.20764	0.011018	34.7378	-0.21992	3.63009	1.39733	0	0	g_pocket_3toz_152	3TOZ	h	0	test
3	144.134	0.520992	0.824427	0	-0.599198	148.898	0.230769	2.1638	0.015012	33.9688	-0.299846	3.25257	1.12002	0	0	g_pocket_3toz_153	3TOZ	h	0	test
1	301.743	0.686117	0.830986	0	0.346953	276.964	0.466667	1.61487	0.005352	46.4015	0.363163	4.16085	1.27306	0	0	g_pocket_3u9e1	3U9E	a	0	test
2	202.683	0.653117	0.860434	0	0.094274	214.357	0.461538	2.36323	0.01166	40.8475	0.000536298	3.64398	1.28462	0	0	g_pocket_3u9e2	3U9E	a	1	test
3	168.261	0.547059	0.713235	0	-0.863857	188.908	0.454545	0.092551	0.000550043	33.8955	-0.453359	3.42477	1.28167	0	0	g_pocket_3u9e3	3U9E	a	0	test
5	124.179	0.711538	0.778846	0	-0.45627	124.947	0.727273	0.500161	0.004028	44.9147	0.266093	3.09495	1.03803	0	0	g_pocket_3u9e5	3U9E	a	0	test
1	235.187	0.577895	0.776842	0	-0.296019	267.95	0.6	1.97387	0.008393	51.8624	0.89109	3.8292	1.45421	0	0	g_pocket_3u9e_21	3U9E	b	0	test
2	275.418	0.693407	0.873626	0.007692	0.464107	267.54	0.466667	1.51801	0.005512	35.9042	-0.14047	4.03615	1.30691	0	0	g_pocket_3u9e_22	3U9E	b	0	test
3	210.091	0.666667	0.820312	0	-0.00654339	215.937	0.5	0.787342	0.003748	33.6681	-0.285019	3.68784	1.26349	0	0	g_pocket_3u9e_23	3U9E	b	1	test
4	184.738	0.572443	0.728693	0	-0.676355	195.775	0.363636	0.095214	0.000515399	29.4042	-0.560641	3.5331	1.24806	0	0	g_pocket_3u9e_24	3U9E	b	0	test
5	112.111	0.489458	0.665663	0	-1.48182	177.646	0.8	1.67222	0.014916	38.8432	0.049511	2.99125	1.57994	0	0	g_pocket_3u9e_25	3U9E	b	0	test
7	121.803	0.662791	0.793023	0	-0.525334	124.286	0.727273	0.094039	0.000772055	37.9014	-0.0113713	3.07508	1.04592	0	0	g_pocket_3u9e_27	3U9E	b	0	test
1	331.941	0.491242	0.671975	0	-0.651497	358.375	0.5	1.08348	0.003264	14.6295	-0.323504	4.29527	1.54578	0	0	g_pocket_3uf61	3UF6	a	0	test
2	328.953	0.654599	0.882583	0	0.542443	292.031	0.466667	1.6601	0.005047	23.1178	0.424944	4.28234	1.26723	0	0	g_pocket_3uf62	3UF6	a	0	test
3	219.173	0.674263	0.843164	0	0.131978	206.607	0.461538	1.07976	0.004927	16.4117	-0.166358	3.74024	1.17527	0	0	g_pocket_3uf63	3UF6	a	1	test
1	320.448	0.655832	0.814532	0.005736	0.25778	293.131	0.466667	0.927224	0.002894	20.7679	0.154288	4.24511	1.29441	0	0	g_pocket_3uf6_21	3UF6	b	0	test
2	255.317	0.603837	0.883747	0	0.24471	260.867	0.4375	1.98021	0.007756	20.0483	0.096204	3.93547	1.34034	0	0	g_pocket_3uf6_22	3UF6	b	0	test
3	224.611	0.540094	0.70283	0	-0.707401	245.633	0.5	0.241648	0.001076	13.9075	-0.399442	3.77092	1.37462	0	0	g_pocket_3uf6_23	3UF6	b	0	test
4	130.522	0.359281	0.592814	0	-1.95208	190.967	0.636364	1.73657	0.013305	16.9967	-0.150102	3.14677	1.53468	0	0	g_pocket_3uf6_24	3UF6	b	0	test
5	140.043	0.555016	0.809061	0	-0.603766	175.494	0.846154	0.941025	0.00672	17.7302	-0.0908968	3.22149	1.34567	0	0	g_pocket_3uf6_25	3UF6	b	0	test
6	100.34	0.502232	0.647321	0	-1.60698	122.55	0.75	0.464902	0.004633	25.6496	0.54831	2.88267	1.17358	0	0	g_pocket_3uf6_26	3UF6	b	0	test
1	121.621	0.461078	0.648204	0	-1.55492	184.913	0.888889	0.527442	0.004337	47.8103	0.468718	3.07355	1.55768	0	0	g_pocket_3zg81	3ZG8	a	0	test
1	596.35	0.400632	0.660343	0	-0.470461	636.234	0.5	3.72863	0.006252	17.6347	-0.476909	5.2216	1.85695	0	0	g_pocket_3zg8_11	3ZG8	b	1	test
2	280.437	0.457169	0.732775	0	-0.613772	300.717	0.571429	1.06978	0.003815	18.7293	-0.403234	4.06053	1.45139	0	0	g_pocket_3zg8_12	3ZG8	b	0	test
3	217.427	0.471649	0.728093	0	-0.787238	217.953	0.666667	2.67518	0.012304	36.5914	0.799028	3.73028	1.24644	0	0	g_pocket_3zg8_13	3ZG8	b	0	test
4	251.933	0.536458	0.799479	0.007812	-0.250109	225.292	0.857143	2.0959	0.008319	22.5988	-0.142785	3.918	1.1679	0	0	g_pocket_3zg8_14	3ZG8	b	0	test
5	187.011	0.602941	0.813235	0	-0.265004	199.162	0.5	1.34273	0.00718	42.4602	1.19405	3.54753	1.25935	0	0	g_pocket_3zg8_15	3ZG8	b	0	test
6	177.882	0.538462	0.723373	0	-0.80238	190.023	0.4	1.44086	0.0081	15.4628	-0.623097	3.48884	1.24232	0	0	g_pocket_3zg8_16	3ZG8	b	0	test
7	143.365	0.411667	0.718333	0	-1.26933	172.521	0.75	1.18251	0.008248	18.5803	-0.413265	3.24677	1.30235	0	0	g_pocket_3zg8_17	3ZG8	b	0	test
8	115.708	0.467354	0.804124	0	-0.963138	161.644	0.923077	1.61201	0.013932	32.9387	0.553172	3.02291	1.40766	0	0	g_pocket_3zg8_18	3ZG8	b	0	test
9	114.06	0.463768	0.693841	0	-1.41639	161.295	0.625	1.04878	0.009195	29.8145	0.342892	3.00848	1.41813	0	0	g_pocket_3zg8_19	3ZG8	b	0	test
10	144.117	0.70082	0.82377	0	-0.193667	147.459	0.3	1.10022	0.007634	18.1627	-0.441373	3.25244	1.10929	0	0	g_pocket_3zg8_110	3ZG8	b	0	test
11	111.159	0.638075	0.797071	0	-0.633003	131.64	0.444444	1.98224	0.017832	16.8924	-0.526875	2.98276	1.17744	0	0	g_pocket_3zg8_111	3ZG8	b	0	test
12	103.121	0.516667	0.647619	0	-1.55286	122.023	0.142857	0.562864	0.005458	16.4679	-0.555446	2.90906	1.14743	0	0	g_pocket_3zg8_112	3ZG8	b	0	test
1	173.792	0.51061	0.687003	0	-1.02607	223.374	0.9	0.759113	0.004368	57.299	0.581755	3.46189	1.48319	0	0	g_pocket_3zg91	3ZG9	a	0	test
2	127.706	0.435484	0.711694	0	-1.32682	143.737	0.666667	1.22402	0.009585	55.1318	0.47616	3.12397	1.17205	0	0	g_pocket_3zg92	3ZG9	a	0	test
3	116.165	0.495885	0.683128	0	-1.37219	146.053	0.285714	0.827725	0.007125	57.5926	0.596058	3.02688	1.26855	0	0	g_pocket_3zg93	3ZG9	a	0	test
1	681.407	0.520236	0.762648	0	0.302559	662.635	0.724138	4.82386	0.007079	36.9727	0.409805	5.45891	1.76951	0	0	g_pocket_3zg9_21	3ZG9	b	1	test
2	210.304	0.443717	0.70288	0	-0.974575	216.04	0.583333	0.709189	0.003372	24.7389	-0.418055	3.68909	1.26324	0	0	g_pocket_3zg9_22	3ZG9	b	0	test
3	180.494	0.42029	0.794203	0	-0.780797	199.142	0.818182	2.64627	0.014661	30.633	-0.0191984	3.50583	1.28935	0	0	g_pocket_3zg9_23	3ZG9	b	0	test
4	179.165	0.521341	0.72561	0.021341	-0.827123	178.294	0.846154	1.51798	0.008473	37.6288	0.454202	3.49721	1.16007	0	0	g_pocket_3zg9_24	3ZG9	b	0	test
5	139.761	0.468401	0.708178	0	-1.19935	157.965	0.818182	1.61545	0.011559	26.6006	-0.292072	3.21933	1.21288	0	0	g_pocket_3zg9_25	3ZG9	b	0	test
6	127.237	0.545113	0.778196	0	-0.818658	153.32	0.6	0.885761	0.006961	36.1293	0.352732	3.12015	1.25325	0	0	g_pocket_3zg9_26	3ZG9	b	0	test
7	104.049	0.525581	0.630233	0	-1.59451	119.748	0.428571	0.860045	0.008266	20.7484	-0.688088	2.91776	1.11933	0	0	g_pocket_3zg9_27	3ZG9	b	0	test
8	108.442	0.683099	0.800469	0	-0.535679	123.906	0.3	1.35014	0.01245	20.4674	-0.707106	2.95826	1.1267	0	0	g_pocket_3zg9_28	3ZG9	b	0	test
1	142.491	0.448753	0.66482	0	-1.4005	207.438	0.9	1.59118	0.011167	68.4612	0.199247	3.24016	1.57233	0	0	g_pocket_3zga1	3ZGA	a	0	test
2	113.396	0.439655	0.717672	0	-1.38153	133.365	0.6	0.865525	0.007633	60.0536	-0.138371	3.00264	1.17713	0	0	g_pocket_3zga2	3ZGA	a	0	test
1	546.868	0.461105	0.703173	0	-0.228389	534.903	0.458333	3.05885	0.005593	38.0585	-0.321741	5.07299	1.654	0	0	g_pocket_3zga_11	3ZGA	b	1	test
2	376.021	0.453992	0.750338	0	-0.335245	422.981	0.684211	2.61875	0.006964	40.2146	-0.199496	4.47755	1.67891	0	0	g_pocket_3zga_12	3ZGA	b	0	test
3	191.892	0.515707	0.698953	0	-0.894274	216.529	0.384615	2.62846	0.013698	35.5988	-0.461201	3.57813	1.34584	0	0	g_pocket_3zga_13	3ZGA	b	0	test
4	188.54	0.401907	0.726158	0	-1.05842	205.066	0.777778	2.03808	0.01081	54.651	0.619027	3.55717	1.28966	0	0	g_pocket_3zga_14	3ZGA	b	0	test
5	241.689	0.558583	0.818801	0.008174	-0.154404	217.687	0.846154	1.84879	0.007649	42.8316	-0.0511126	3.86416	1.16014	0	0	g_pocket_3zga_15	3ZGA	b	0	test
6	146.031	0.427954	0.700288	0	-1.28985	190.109	0.714286	1.08487	0.007429	50.1397	0.363245	3.26677	1.41761	0	0	g_pocket_3zga_16	3ZGA	b	0	test
7	171.089	0.469789	0.731118	0	-0.9565	188.57	0.75	1.14059	0.006667	37.9972	-0.325219	3.44385	1.26525	0	0	g_pocket_3zga_17	3ZGA	b	0	test
8	136.817	0.601399	0.746503	0	-0.762164	160.599	0.272727	0.958249	0.007004	38.526	-0.295238	3.19657	1.25073	0	0	g_pocket_3zga_18	3ZGA	b	0	test
10	113.483	0.674468	0.82766	0	-0.414597	134.743	0.25	1.89082	0.016662	38.2812	-0.309113	3.0034	1.18869	0	0	g_pocket_3zga_110	3ZGA	b	0	test
11	108.912	0.545249	0.68552	0	-1.29831	131.678	0.142857	0.80396	0.007382	35.2465	-0.48118	2.96253	1.19393	0	0	g_pocket_3zga_111	3ZGA	b	0	test
14	104.214	0.582915	0.849246	0	-0.600281	116.114	0.5	0.879566	0.00844	63.9397	1.14569	2.9193	1.08422	0	0	g_pocket_3zga_114	3ZGA	b	0	test
1	620.01	0.590781	0.796331	0.040922	0.525696	594.648	0.666667	4.31249	0.006956	41.1866	-0.325202	5.28977	1.69113	0	0	g_pocket_4inj1	4INJ	a	1	test
2	221.558	0.51182	0.693853	0	-0.817057	242.422	0.714286	0.757461	0.003419	46.6897	0.085704	3.75376	1.36909	0	0	g_pocket_4inj2	4INJ	a	0	test
1	635.719	0.531333	0.766108	0.026478	0.290141	635.571	0.65625	4.22486	0.006646	42.1736	-0.392511	5.33407	1.77761	0	0	g_pocket_4inj_21	4INJ	b	1	test
2	191.246	0.424505	0.652228	0	-1.28789	230.243	0.615385	0.469912	0.002457	45.9486	-0.123614	3.5741	1.43431	0	0	g_pocket_4inj_22	4INJ	b	0	test
1	463.251	0.422374	0.704338	0	-0.434231	499.698	0.52	2.47602	0.005345	25.7786	-0.0472024	4.80001	1.72589	0	0	g_pocket_4jro1	4JRO	a	0	test
2	133.9	0.653226	0.810484	0	-0.408344	137.804	0.636364	0.588836	0.004398	19.1421	-0.687518	3.17368	1.08874	0	0	g_pocket_4jro2	4JRO	a	0	test
3	101.838	0.57109	0.699052	0	-1.23592	118.695	0.571429	0.674428	0.006623	19.6897	-0.634685	2.89694	1.1255	0	0	g_pocket_4jro3	4JRO	a	0	test
1	497.405	0.515931	0.784926	0	0.148181	464.095	0.555556	3.32562	0.006686	24.2854	-0.0353225	4.91519	1.52868	0	0	g_pocket_4jro_11	4JRO	b	1	test
2	144.649	0.519355	0.733871	0	-0.957075	175.8	0.636364	0.515813	0.003566	19.8495	-0.388606	3.25643	1.31924	0	0	g_pocket_4jro_12	4JRO	b	0	test
1	566.384	0.545506	0.827076	0.002844	0.477269	497.219	0.533333	3.87951	0.00685	28.3304	0.314072	5.13264	1.50195	0	0	g_pocket_4jro_31	4JRO	c	1	test
2	114.01	0.65859	0.801762	0	-0.549257	124.56	0.6	0.57685	0.00506	19.373	-0.572724	3.00804	1.09547	0	0	g_pocket_4jro_32	4JRO	c	0	test
1	539.839	0.496089	0.738548	0	-0.0191513	507.78	0.612903	3.22849	0.00598	26.8806	0.091033	5.05117	1.58374	0	0	g_pocket_4jro_51	4JRO	d	1	test
2	139.054	0.663462	0.838462	0	-0.246994	144.301	0.636364	0.569222	0.004094	18.665	-0.491758	3.21389	1.11173	0	0	g_pocket_4jro_52	4JRO	d	0	test
1	358.432	0.589127	0.836898	0	0.277188	327.694	0.368421	1.74538	0.004869	12.703	-0.385541	4.40662	1.34291	0	0	g_pocket_4rww1	4RWW	a	1	test
2	271.029	0.44347	0.653021	0	-0.984292	279.988	1	0.579287	0.002137	24.7804	0.876293	4.0146	1.38244	0	0	g_pocket_4rww2	4RWW	a	0	test
3	175.864	0.453237	0.63789	0	-1.34106	230.565	0.272727	0.706833	0.004019	14.16	-0.233318	3.4756	1.51889	0	0	g_pocket_4rww3	4RWW	a	0	test
4	175.379	0.451253	0.722841	0	-1.0129	208.224	0.5	1.98945	0.011344	10.9053	-0.573366	3.4724	1.37424	0	0	g_pocket_4rww4	4RWW	a	0	test
1	340.896	0.572807	0.832456	0	0.185607	321.874	0.368421	2.01167	0.005901	11.7658	-0.464057	4.33356	1.36391	0	0	g_pocket_4rww_21	4RWW	b	1	test
2	243.255	0.48725	0.661202	0	-0.932501	312.178	0.25	1.69931	0.006986	17.1754	0.168004	3.8725	1.65657	0	0	g_pocket_4rww_22	4RWW	b	0	test
3	292.283	0.516886	0.696998	0	-0.58863	314.819	0.5	2.44474	0.008364	11.1594	-0.534917	4.11691	1.47812	0	0	g_pocket_4rww_23	4RWW	b	0	test
4	102.21	0.491968	0.626506	0	-1.69866	142.488	0.857143	0	0	26.3828	1.2438	2.90047	1.34781	0	0	g_pocket_4rww_24	4RWW	b	0	test
1	491.057	0.489691	0.74685	0	-0.0708884	492.678	0.454545	2.97791	0.006064	19.1201	0.158914	4.89419	1.63678	0	0	g_pocket_4rww_41	4RWW	c	1	test
2	130.876	0.452614	0.598039	0	-1.71763	169.69	0.375	0.403528	0.003083	15.0741	-0.210211	3.14961	1.36124	0	0	g_pocket_4rww_42	4RWW	c	0	test
3	130.652	0.369492	0.657627	0	-1.67281	163.299	0.454545	1.40573	0.010759	11.3141	-0.55324	3.14781	1.31147	0	0	g_pocket_4rww_43	4RWW	c	0	test
4	102.505	0.535865	0.649789	0	-1.50515	128.735	1	0.074568	0.00072746	30.7179	1.21699	2.90326	1.21539	0	0	g_pocket_4rww_44	4RWW	c	0	test
1	614.572	0.530954	0.725709	0.062769	0.105135	652.346	0.28125	4.54659	0.007398	28.828	-0.140006	5.27425	1.86615	0	0	g_pocket_4s1b1	4S1B	a	1	test
2	290.264	0.583333	0.7	0	-0.431085	341.973	0.416667	1.94189	0.00669	26.4566	-0.385153	4.10741	1.61304	0	0	g_pocket_4s1b2	4S1B	a	0	test
3	127.333	0.397106	0.62701	0	-1.74975	175.022	0.25	2.17257	0.017062	30.1216	-0.0062884	3.12093	1.42993	0	0	g_pocket_4s1b3	4S1B	a	0	test
1	272.359	0.452555	0.687956	0.066606	-0.822413	308.318	0.333333	1.97381	0.007247	21.8025	-0.674804	4.02115	1.51735	0	0	g_pocket_4s1b_21	4S1B	b	1	test
2	110.372	0.352431	0.595486	0	-2.08091	159.323	0.25	1.32919	0.012043	24.4193	-0.428461	2.97571	1.43182	0	0	g_pocket_4s1b_22	4S1B	b	0	test
4	101.755	0.541096	0.700913	0	-1.29727	126.306	0.625	0.891462	0.008761	26.594	-0.223741	2.89616	1.19831	0	0	g_pocket_4s1b_24	4S1B	b	0	test
1	458.674	0.367934	0.619883	0	-0.897894	569.661	0.434783	4.34886	0.009481	53.6484	-0.0618254	4.78415	1.9806	0	0	g_pocket_5b0o1	5B0O	a	0	test
2	381.721	0.508497	0.720915	0	-0.316339	442.922	0.588235	2.14159	0.00561	48.1048	-0.341664	4.50007	1.74052	0	0	g_pocket_5b0o2	5B0O	a	0	test
3	170.521	0.329327	0.625	0.003606	-1.6959	235.348	0.692308	1.61775	0.009487	60.8051	0.29944	3.44004	1.58261	0	0	g_pocket_5b0o3	5B0O	a	0	test
4	217.073	0.551181	0.767717	0	-0.451787	213.849	0.454545	2.08877	0.009622	59.3205	0.224498	3.72825	1.2243	0	0	g_pocket_5b0o4	5B0O	a	0	test
5	187.314	0.493421	0.804276	0	-0.547717	174.258	0.555556	0.979251	0.005228	73.3109	0.930725	3.54944	1.10068	0	0	g_pocket_5b0o5	5B0O	a	0	test
6	184.792	0.620629	0.914336	0.061189	0.164672	169.271	0.846154	1.82314	0.009866	61.7206	0.345655	3.53344	1.07889	0	0	g_pocket_5b0o6	5B0O	a	0	test
7	135.833	0.787938	0.826848	0	-0.0274876	142.997	0.666667	0.861072	0.006339	42.2676	-0.636323	3.18889	1.11902	0	0	g_pocket_5b0o7	5B0O	a	1	test
8	117.741	0.509881	0.727273	0	-1.15654	136.838	0.777778	0.042308	0.000359329	37.7224	-0.865759	3.04051	1.17789	0	0	g_pocket_5b0o8	5B0O	a	0	test
9	119.761	0.548387	0.768145	0	-0.895531	147.401	0.666667	1.07209	0.008952	67.1674	0.620604	3.0578	1.2545	0	0	g_pocket_5b0o9	5B0O	a	0	test
10	106.115	0.511111	0.637778	0	-1.58311	127.464	0.166667	0.511872	0.004824	56.0845	0.061148	2.93695	1.17594	0	0	g_pocket_5b0o10	5B0O	a	0	test
11	113.16	0.406667	0.766667	0	-1.26492	131.342	0.4	1.66166	0.014684	49.67	-0.262653	3.00055	1.16089	0	0	g_pocket_5b0o11	5B0O	a	0	test
13	102.458	0.444186	0.634884	0	-1.77233	125.178	0.125	0.64062	0.006253	45.4628	-0.47503	2.90281	1.18217	0	0	g_pocket_5b0o13	5B0O	a	0	test
14	105.578	0.471292	0.794258	0	-1.06071	119.289	0.285714	1.51064	0.014308	49.247	-0.284007	2.93199	1.10425	0	0	g_pocket_5b0o14	5B0O	a	0	test
1	208.114	0.582108	0.860294	0.040441	-0.0479434	231.245	0.352941	1.01285	0.004867	53.9918	0.312536	3.67624	1.36162	0	0	g_pocket_5dhp1	5DHP	a	1	test
3	115.328	0.571429	0.716165	0	-1.07588	149.182	0.625	1.95231	0.016928	39.2375	-0.480088	3.01959	1.302	0	0	g_pocket_5dhp3	5DHP	a	0	test
4	127.264	0.456349	0.613095	0.001984	-1.67049	143.839	0.333333	1.03579	0.008139	36.5104	-0.626594	3.12037	1.17558	0	0	g_pocket_5dhp4	5DHP	a	1	test
6	111.257	0.534188	0.801282	0	-0.851588	129.931	0.833333	1.53148	0.013765	69.8857	1.16638	2.98363	1.16148	0	0	g_pocket_5dhp6	5DHP	a	0	test
9	112.165	0.646919	0.845972	0	-0.41361	122.82	0.3	1.59512	0.014221	55.9954	0.420173	2.99173	1.09198	0	0	g_pocket_5dhp9	5DHP	a	0	test
1	379.846	0.615238	0.9	0.101905	0.627924	302.377	0.45	2.06631	0.00544	49.8079	-0.277936	4.49269	1.19214	0	0	g_pocket_5dhp_21	5DHP	b	1	test
2	108.735	0.308581	0.618812	0	-2.09957	167.476	0.714286	0.211846	0.001948	41.6539	-0.694366	2.96092	1.52016	0	0	g_pocket_5dhp_22	5DHP	b	0	test
3	105.464	0.480237	0.65415	0	-1.59323	142.044	0.625	1.50214	0.014243	44.7989	-0.533747	2.93093	1.31584	0	0	g_pocket_5dhp_23	5DHP	b	0	test
4	116.154	0.460317	0.690476	0.077381	-1.42405	143.01	0.25	1.84881	0.015917	43.2457	-0.613073	3.02678	1.24221	0	0	g_pocket_5dhp_24	5DHP	b	1	test
5	124.976	0.512097	0.792339	0.018145	-0.851123	141.395	0.8	1.67505	0.013403	52.2414	-0.153656	3.10155	1.16968	0	0	g_pocket_5dhp_25	5DHP	b	0	test
6	110.481	0.609589	0.762557	0	-0.838167	118.487	0.25	1.45013	0.013126	47.3794	-0.40196	2.97669	1.06413	0	0	g_pocket_5dhp_26	5DHP	b	0	test
1	365.019	0.594433	0.898608	0.063618	0.545816	287.587	0.421053	1.72836	0.004735	68.3117	0.288007	4.43345	1.16433	0	0	g_pocket_5dhp_41	5DHP	c	0	test
1	312.356	0.623444	0.868257	0.010373	0.377057	264.711	0.466667	1.18847	0.003805	79.2507	0.455894	4.20908	1.18902	0	0	g_pocket_5dhp_61	5DHP	d	1	test
1	532.983	0.684913	0.865821	0.106809	0.901501	423.624	0.105263	3.60095	0.006756	63.0993	-0.572466	5.02969	1.33256	0	0	g_pocket_5f1r_41	5F1R	a	1	test
2	128.157	0.48415	0.605187	0	-1.63338	188.105	0.25	1.04285	0.008137	57.5009	-0.71288	3.12764	1.53022	0	0	g_pocket_5f1r_42	5F1R	a	0	test
3	103.548	0.521978	0.639194	0	-1.57095	150.78	0	0.947243	0.009148	52.4066	-0.840651	2.91307	1.41395	0	0	g_pocket_5f1r_43	5F1R	a	0	test
1	499.863	0.589308	0.738365	0.054088	0.134933	443.921	0.055556	1.99099	0.003983	71.4411	-0.422366	4.92327	1.45743	0	0	g_pocket_5f1r_21	5F1R	b	0	test
2	131.781	0.420228	0.564103	0	-1.91977	204.869	0.090909	0.94678	0.007184	60.7533	-0.822098	3.15686	1.6359	0	0	g_pocket_5f1r_22	5F1R	b	0	test
3	161.789	0.713542	0.894097	0	0.197695	158.244	0.846154	0.927349	0.005732	60.9329	-0.815383	3.38028	1.10207	0	0	g_pocket_5f1r_23	5F1R	b	0	test
1	554.675	0.578161	0.755172	0.093678	0.252671	501.03	0.380952	1.78405	0.003216	8.92084	-0.0350899	5.09702	1.53469	0	0	g_pocket_5f7v1	5F7V	a	1	test
2	204.935	0.399782	0.633987	0	-1.36484	256.765	0.333333	1.3823	0.006745	12.1591	0.570068	3.65743	1.52748	0	0	g_pocket_5f7v2	5F7V	a	0	test
3	160.718	0.372679	0.668435	0	-1.47008	208.301	0.545455	0.561762	0.003495	6.01077	-0.578919	3.37281	1.45713	0	0	g_pocket_5f7v3	5F7V	a	0	test
4	119.038	0.381526	0.576305	0	-2.03463	140.887	0.75	0.079264	0.000665871	6.12767	-0.557073	3.05164	1.20391	0	0	g_pocket_5f7v4	5F7V	a	0	test
5	114.645	0.442553	0.617021	0.004255	-1.76344	130.377	0.142857	0.697358	0.006083	7.8896	-0.227806	3.01362	1.14239	0	0	g_pocket_5f7v5	5F7V	a	0	test
1	146.007	0.472561	0.800305	0	-0.79465	179.79	0.666667	0.938313	0.006426	32.0978	0.610293	3.26659	1.34081	0	0	g_pocket_5ted1	5TED	a	0	test
2	177.511	0.729478	1	0.003731	0.719598	159.335	0.5	0.558113	0.003144	18.6645	-0.546634	3.48641	1.04315	0	0	g_pocket_5ted2	5TED	a	1	test
3	132.569	0.441048	0.718341	0	-1.26041	139.91	0.444444	0.122531	0.000924286	21.9105	-0.26708	3.16313	1.11276	0	0	g_pocket_5ted3	5TED	a	0	test
1	193.892	0.528378	0.794595	0	-0.481028	210.581	0.615385	1.30114	0.006711	23.1354	-0.0986285	3.59051	1.29986	0	0	g_pocket_5ted_21	5TED	b	0	test
2	145.232	0.462963	0.724074	0	-1.12072	153.229	0.444444	0.275197	0.001895	19.6135	-0.398831	3.2608	1.14679	0	0	g_pocket_5ted_22	5TED	b	0	test
3	165.527	0.69697	0.998106	0.015152	0.586738	151.881	0.4	0.528377	0.003192	17.6431	-0.566782	3.40612	1.04178	0	0	g_pocket_5ted_23	5TED	b	1	test
4	124.506	0.505725	0.80916	0	-0.80209	148.323	0.555556	1.25487	0.010079	31.7131	0.632529	3.09766	1.23008	0	0	g_pocket_5ted_24	5TED	b	0	test
1	803.541	0.524962	0.77957	0	0.501682	728.187	0.74359	1.64133	0.002043	49.4698	0.277404	5.76731	1.74216	0	0	g_pocket_5upx1	5UPX	a	1	test
2	241.182	0.530983	0.699786	0.057692	-0.687526	267.134	0.384615	1.60555	0.006657	30.4974	-0.572382	3.86146	1.42566	0	0	g_pocket_5upx2	5UPX	a	0	test
3	202.42	0.505319	0.704787	0	-0.855433	213.717	0.636364	1.3296	0.006569	45.2456	0.088197	3.6424	1.2819	0	0	g_pocket_5upx3	5UPX	a	0	test
4	142.576	0.338483	0.647472	0	-1.71873	190.461	0.727273	2.07642	0.014564	38.7105	-0.204511	3.2408	1.44309	0	0	g_pocket_5upx4	5UPX	a	0	test
5	159.36	0.492978	0.761236	0	-0.837629	200.401	0.5	1.1948	0.007497	35.6831	-0.340112	3.36328	1.40982	0	0	g_pocket_5upx5	5UPX	a	0	test
6	149.037	0.53367	0.681818	0.015152	-1.1076	157.164	0.25	0.925568	0.00621	32.654	-0.475786	3.28903	1.15613	0	0	g_pocket_5upx6	5UPX	a	0	test
7	136.504	0.481164	0.580479	0	-1.69092	159.31	0.166667	0.132987	0.000974236	28.2483	-0.673118	3.19413	1.24259	0	0	g_pocket_5upx7	5UPX	a	0	test
1	156.896	0.293379	0.608447	0	-1.90421	235.441	0.5	0.681425	0.004343	21.4986	-0.0538665	3.34586	1.67362	0	0	g_pocket_5vjd1	5VJD	a	0	test
2	173.829	0.650943	0.770889	0	-0.376848	203.438	0.214286	1.30222	0.007491	13.1985	-0.574994	3.46213	1.35062	0	0	g_pocket_5vjd2	5VJD	a	0	test
3	216.729	0.635135	0.948949	0	0.451674	193.408	0.866667	1.11319	0.005136	68.248	2.88133	3.72628	1.10844	0	0	g_pocket_5vjd3	5VJD	a	0	test
4	148.702	0.523132	0.827402	0	-0.559586	157.024	0.636364	0.69324	0.004662	20.0033	-0.147748	3.28657	1.15683	0	0	g_pocket_5vjd4	5VJD	a	1	test
5	114.572	0.410394	0.66129	0	-1.66249	155.302	0.428571	0.528597	0.004614	19.8984	-0.154337	3.01298	1.36136	0	0	g_pocket_5vjd5	5VJD	a	0	test
6	137.607	0.482079	0.743728	0.007168	-1.03971	158.896	0.5	0.345768	0.002513	16.7649	-0.351078	3.20271	1.23273	0	0	g_pocket_5vjd6	5VJD	a	0	test
1	328.49	0.47504	0.742351	0.033011	-0.418708	358.268	0.466667	1.30316	0.003967	17.7359	-0.253044	4.28033	1.55612	0	0	g_pocket_5vjd_11	5VJD	b	0	test
2	206.575	0.423935	0.692698	0	-1.0728	281.878	0.5	1.62648	0.007874	18.1146	-0.221658	3.66716	1.66798	0	0	g_pocket_5vjd_12	5VJD	b	0	test
3	226.203	0.550847	0.885593	0	0.042309	200.934	0.866667	1.15011	0.005084	43.534	1.88505	3.77981	1.11919	0	0	g_pocket_5vjd_13	5VJD	b	0	test
4	124.649	0.542	0.856	0	-0.534348	142.465	0.636364	0.621402	0.004985	17.3909	-0.281636	3.09885	1.18058	0	0	g_pocket_5vjd_14	5VJD	b	1	test
5	104.24	0.601322	0.680617	0	-1.22271	129.55	0.285714	0.913352	0.008762	20.7958	0.000557089	2.91954	1.20948	0	0	g_pocket_5vjd_15	5VJD	b	0	test
6	122.14	0.736239	0.864679	0	-0.0742461	127.206	0.3	1.203	0.009849	14.1917	-0.546781	3.07791	1.06853	0	0	g_pocket_5vjd_16	5VJD	b	0	test
1	180.715	0.447115	0.717949	0	-1.01944	179.567	0.363636	1.5845	0.008768	16.6184	-0.308047	3.50726	1.16166	0	0	g_pocket_5zqb1	5ZQB	a	1	test
2	143.385	0.484899	0.744966	0	-0.998054	165.548	0.777778	0.565738	0.003946	32.772	1.4321	3.24692	1.2496	0	0	g_pocket_5zqb2	5ZQB	a	0	test
1	201.513	0.565508	0.768717	0	-0.470239	211.075	0.769231	2.04198	0.010133	29.0282	0.974539	3.63695	1.26985	0	0	g_pocket_5zqb_21	5ZQB	b	0	test
2	162.043	0.404437	0.709898	0	-1.22856	161.122	0.25	0.726243	0.004482	15.77	-0.42059	3.38205	1.12095	0	0	g_pocket_5zqb_22	5ZQB	b	1	test
3	105.573	0.448347	0.708678	0	-1.45002	134.764	0.25	1.28617	0.012183	19.2347	-0.0560093	2.93194	1.24755	0	0	g_pocket_5zqb_23	5ZQB	b	0	test
5	101.381	0.438726	0.661765	0	-1.68662	114.378	0.666667	1.10869	0.010936	29.3921	1.01283	2.8926	1.08781	0	0	g_pocket_5zqb_25	5ZQB	b	0	test
6	100.336	0.539604	0.715347	0	-1.25416	115.401	0.555556	0.589607	0.005876	21.7966	0.213572	2.88263	1.10516	0	0	g_pocket_5zqb_26	5ZQB	b	0	test
1	174.614	0.443686	0.721843	0	-1.03724	171.292	0.363636	1.13843	0.00652	17.7295	-0.182461	3.46734	1.13379	0	0	g_pocket_5zqb_67	5ZQB	c	1	test
2	141.071	0.487854	0.736842	0	-1.03537	142.722	0.777778	0.750493	0.00532	30.7008	1.15137	3.22936	1.08906	0	0	g_pocket_5zqb_68	5ZQB	c	0	test
4	126.06	0.587558	0.788018	0	-0.690468	129.034	0.333333	0.679796	0.005393	16.5292	-0.305885	3.1105	1.06129	0	0	g_pocket_5zqb_69	5ZQB	c	0	test
1	173.91	0.416928	0.708464	0	-1.15367	176.251	0.363636	1.85585	0.010671	17.2322	-0.247278	3.46268	1.16976	0	0	g_pocket_5zqb_61	5ZQB	d	0	test
2	175.733	0.660714	0.806818	0	-0.205063	176.028	0.777778	1.1227	0.006389	26.5728	0.696559	3.47473	1.16019	0	0	g_pocket_5zqb_62	5ZQB	d	1	test
6	106.255	0.612245	0.757653	0	-0.880256	114.138	0.375	0.466514	0.004391	17.0168	-0.269043	2.93824	1.05208	0	0	g_pocket_5zqb_66	5ZQB	d	0	test
1	194.65	0.5	0.787143	0	-0.571923	195.151	0.4	2.12979	0.010942	21.0116	-0.356672	3.59519	1.20148	0	0	g_pocket_5zqc1	5ZQC	a	1	test
2	119.862	0.453125	0.648438	0	-1.58281	144.656	0.666667	2.20424	0.01839	38.4867	1.46644	3.05865	1.23046	0	0	g_pocket_5zqc2	5ZQC	a	0	test
3	120.282	0.630531	0.752212	0	-0.768637	130.594	0.75	0.702399	0.00584	28.5359	0.428313	3.06223	1.10825	0	0	g_pocket_5zqc3	5ZQC	a	0	test
7	104.637	0.598985	0.761421	0	-0.906839	113.853	0.333333	0.466243	0.004456	23.2617	-0.121928	2.92325	1.06024	0	0	g_pocket_5zqc7	5ZQC	a	0	test
1	204.283	0.507289	0.797376	0	-0.479398	195.443	0.4	2.07873	0.010176	21.608	-0.261165	3.65354	1.16515	0	0	g_pocket_5zqc_21	5ZQC	b	1	test
2	109.561	0.524017	0.720524	0	-1.2042	125.235	0.25	0.91998	0.008397	25.9247	0.198454	2.9684	1.13102	0	0	g_pocket_5zqc_22	5ZQC	b	0	test
3	121.935	0.568889	0.726667	0	-0.999139	128.173	0.333333	0.655115	0.005373	21.9492	-0.22483	3.07619	1.07786	0	0	g_pocket_5zqc_23	5ZQC	b	0	test
1	215.442	0.498641	0.762228	0	-0.598243	207.75	0.357143	1.80604	0.008383	20.5076	-0.312711	3.71889	1.19537	0	0	g_pocket_5zqc_41	5ZQC	c	1	test
2	116.122	0.497872	0.768085	0	-1.03322	134.552	0.25	0.978744	0.008429	21.324	-0.216024	3.02651	1.16895	0	0	g_pocket_5zqc_42	5ZQC	c	0	test
1	218.292	0.649051	0.822493	0	-0.00966701	202.328	0.818182	1.36515	0.006254	34.1396	1.01506	3.73522	1.15402	0	0	g_pocket_5zqc_61	5ZQC	d	0	test
2	174.68	0.491961	0.787781	0	-0.667575	177.81	0.384615	1.37524	0.007873	19.1747	-0.417325	3.46778	1.17664	0	0	g_pocket_5zqc_62	5ZQC	d	1	test
3	128.961	0.546256	0.746696	0	-0.930237	137.465	0.636364	0.592586	0.004595	21.8546	-0.160807	3.13417	1.11362	0	0	g_pocket_5zqc_63	5ZQC	d	0	test
1	147.49	0.485591	0.682997	0	-1.21981	191.778	0.375	1.94527	0.013189	21.2955	0.066147	3.27761	1.42061	0	0	g_pocket_5zqd1	5ZQD	a	0	test
2	151.409	0.440767	0.719512	0	-1.15833	163.548	0.333333	0.980034	0.006473	17.5086	-0.218579	3.30639	1.1905	0	0	g_pocket_5zqd2	5ZQD	a	1	test
3	165.431	0.648601	0.81993	0	-0.225503	162.201	0.8	0.689919	0.00417	35.6155	1.14282	3.40546	1.113	0	0	g_pocket_5zqd3	5ZQD	a	0	test
1	190.945	0.452802	0.752212	0	-0.830878	191.42	0.384615	1.32732	0.006951	18.2433	-0.260199	3.57223	1.19371	0	0	g_pocket_5zqd_21	5ZQD	b	1	test
2	175.884	0.642361	0.803819	0	-0.257907	170.708	0.8	1.09708	0.006237	32.3939	0.98278	3.47573	1.12448	0	0	g_pocket_5zqd_22	5ZQD	b	0	test
3	103.8	0.367816	0.712644	0	-1.62971	143.582	0.1	2.77052	0.026691	14.6159	-0.578829	2.91543	1.34426	0	0	g_pocket_5zqd_23	5ZQD	b	0	test
4	111.205	0.394628	0.63843	0	-1.81037	130.551	0.857143	1.27137	0.011433	34.0486	1.12813	2.98317	1.16738	0	0	g_pocket_5zqd_24	5ZQD	b	0	test
1	209.881	0.496599	0.632653	0	-1.13271	245.245	0.454545	0.689278	0.003284	22.6485	0.243805	3.68661	1.43593	0	0	g_pocket_5zqd_41	5ZQD	c	0	test
2	178.444	0.452012	0.744582	0	-0.912725	186.303	0.384615	1.82105	0.010205	15.9592	-0.306383	3.49251	1.21544	0	0	g_pocket_5zqd_42	5ZQD	c	1	test
3	101.954	0.488987	0.680617	0	-1.49408	123.809	0.285714	0.900254	0.00883	18.6027	-0.0889584	2.89804	1.17309	0	0	g_pocket_5zqd_43	5ZQD	c	0	test
4	125.517	0.628505	0.843458	0	-0.382275	126.128	0.75	0.568537	0.00453	42.7835	1.89989	3.10602	1.04038	0	0	g_pocket_5zqd_44	5ZQD	c	0	test
1	155.971	0.391379	0.717241	0	-1.25747	163.018	0.222222	0.988784	0.00634	17.7495	-0.26647	3.33927	1.16338	0	0	g_pocket_5zqd_61	5ZQD	d	1	test
3	130.099	0.587866	0.740586	0	-0.853369	134.341	0.4	0.508969	0.003912	18.1882	-0.229827	3.14337	1.08196	0	0	g_pocket_5zqd_63	5ZQD	d	0	test
1	159.611	0.455882	0.746732	0	-0.977818	170.285	0.384615	1.60585	0.010061	14.5498	-0.414783	3.36504	1.1967	0	0	g_pocket_5zqd_81	5ZQD	e	1	test
2	185.385	0.663333	0.833333	0	-0.0551729	174.31	0.818182	0.740635	0.003995	26.8741	0.718781	3.53722	1.10863	0	0	g_pocket_5zqd_82	5ZQD	e	0	test
4	110.976	0.546296	0.75	0	-1.02802	121.66	0.6	0.590069	0.005317	20.0191	0.088276	2.98112	1.08937	0	0	g_pocket_5zqd_84	5ZQD	e	0	test
1	179.806	0.682886	0.808725	0	-0.130306	171.236	0.8	0.868469	0.00483	25.7927	0.472663	3.50137	1.1115	0	0	g_pocket_5zqd_101	5ZQD	f	0	test
2	139.948	0.4	0.722222	0	-1.2983	156.119	0.4	1.38244	0.009878	14.6328	-0.433382	3.22077	1.19764	0	0	g_pocket_5zqd_102	5ZQD	f	1	test
4	126.54	0.538961	0.753247	0	-0.934976	134.158	0.6	0.585151	0.004624	20.3668	0.032152	3.11444	1.10065	0	0	g_pocket_5zqd_104	5ZQD	f	0	test
1	155.821	0.421927	0.730897	0	-1.13503	163.712	0.25	0.93976	0.006031	16.3687	-0.244	3.3382	1.16909	0	0	g_pocket_5zqd_121	5ZQD	g	1	test
2	109.096	0.390385	0.7	0	-1.59155	144.888	0.125	0.891325	0.00817	17.6203	-0.132739	2.96419	1.31223	0	0	g_pocket_5zqd_122	5ZQD	g	0	test
3	156.594	0.60119	0.845238	0	-0.273941	148.071	0.75	1.25906	0.00804	38.6335	1.73522	3.34371	1.05391	0	0	g_pocket_5zqd_123	5ZQD	g	0	test
4	105.459	0.5131	0.69214	0	-1.36899	125.49	0.571429	0.037743	0.000357895	18.0774	-0.092107	2.93088	1.16252	0	0	g_pocket_5zqd_124	5ZQD	g	0	test
1	167.157	0.428571	0.738095	0	-1.03973	179.122	0.333333	1.4176	0.008481	12.8882	-0.454834	3.41727	1.22063	0	0	g_pocket_5zqd_141	5ZQD	h	1	test
2	127.996	0.441581	0.749141	0	-1.16376	160.753	0.2	1.30922	0.010229	16.6972	-0.130495	3.12634	1.30881	0	0	g_pocket_5zqd_142	5ZQD	h	0	test
3	156.612	0.612403	0.843023	0	-0.257132	149.384	0.75	1.67098	0.01067	42.6787	2.08184	3.34384	1.06318	0	0	g_pocket_5zqd_143	5ZQD	h	0	test
1	154.864	0.452703	0.728041	0	-1.08097	167.272	0.333333	1.06946	0.006906	12.0884	-0.444591	3.33135	1.19942	0	0	g_pocket_5zqe1	5ZQE	a	1	test
2	164.66	0.72069	0.837931	0	0.005615	163.174	0.777778	0.777086	0.004719	20.2791	0.967581	3.40016	1.12316	0	0	g_pocket_5zqe2	5ZQE	a	0	test
4	100.392	0.405093	0.62963	0	-1.89681	121.186	0.666667	1.05348	0.010494	22.079	1.27791	2.88317	1.16013	0	0	g_pocket_5zqe4	5ZQE	a	0	test
5	106.627	0.589372	0.746377	0	-0.974025	115.097	0.375	0.442373	0.004149	12.8253	-0.317538	2.94166	1.05844	0	0	g_pocket_5zqe5	5ZQE	a	0	test
6	100.062	0.64433	0.796392	0	-0.699127	114.497	0.571429	0.277694	0.002775	14.1144	-0.0952809	2.88001	1.09849	0	0	g_pocket_5zqe6	5ZQE	a	0	test
1	194.509	0.515942	0.778261	0	-0.571268	194.082	0.4	1.9095	0.009817	12.4067	-0.377862	3.59432	1.19548	0	0	g_pocket_5zqe_46	5ZQE	b	1	test
2	134.602	0.593511	0.78626	0	-0.635479	145.671	0.777778	0.551658	0.004098	21.9232	1.22851	3.17922	1.14689	0	0	g_pocket_5zqe_47	5ZQE	b	0	test
3	101.37	0.488372	0.781395	0	-1.10265	120.895	0.25	1.17963	0.011637	15.2776	0.10674	2.8925	1.14988	0	0	g_pocket_5zqe_48	5ZQE	b	0	test
5	110.292	0.581152	0.76178	0	-0.907044	117.913	0.333333	0.577069	0.005232	13.0083	-0.276303	2.97499	1.06018	0	0	g_pocket_5zqe_49	5ZQE	b	0	test
1	172.26	0.449367	0.731013	0	-0.998232	174.999	0.461538	1.73145	0.010051	13.2467	-0.260868	3.45169	1.16886	0	0	g_pocket_5zqe_41	5ZQE	c	1	test
2	152.545	0.61583	0.84749	0	-0.251176	145.13	0.7	0.664344	0.004355	26.7237	1.8378	3.31464	1.05118	0	0	g_pocket_5zqe_42	5ZQE	c	0	test
3	113.112	0.602326	0.790698	0	-0.726406	122.266	0.25	0.635654	0.00562	14.2925	-0.0980092	3.00013	1.08097	0	0	g_pocket_5zqe_43	5ZQE	c	0	test
5	100.995	0.507389	0.684729	0	-1.44309	117.85	0.166667	0.601389	0.005955	14.5179	-0.0629162	2.88893	1.12369	0	0	g_pocket_5zqe_45	5ZQE	c	0	test
1	166.828	0.464744	0.753205	0	-0.899548	175.892	0.307692	1.37176	0.008223	12.7826	-0.330215	3.41502	1.20019	0	0	g_pocket_5zqe_61	5ZQE	d	1	test
2	126.498	0.617647	0.762605	0	-0.719738	130.246	0.333333	0.691111	0.005463	13.9318	-0.148768	3.11409	1.06879	0	0	g_pocket_5zqe_62	5ZQE	d	0	test
3	135.927	0.539916	0.80042	0	-0.694113	134.661	0.777778	0.699054	0.005143	27.8283	2.04527	3.18962	1.0533	0	0	g_pocket_5zqe_63	5ZQE	d	0	test
5	110.034	0.556769	0.709607	0	-1.16969	123.472	0.142857	0.635753	0.005778	15.0787	0.032304	2.97266	1.11191	0	0	g_pocket_5zqe_65	5ZQE	d	0	test
1	191.531	0.653481	0.827532	0	-0.0763166	177.67	0.75	0.800238	0.004178	20.2556	1.06175	3.57588	1.1057	0	0	g_pocket_5zqe_81	5ZQE	e	0	test
2	169.358	0.488818	0.769968	0	-0.767738	175.165	0.333333	1.20148	0.007094	11.0481	-0.577627	3.4322	1.18329	0	0	g_pocket_5zqe_82	5ZQE	e	1	test
3	123.102	0.556769	0.748908	0	-0.931986	132.046	0.6	0.536069	0.004355	14.6661	0.066545	3.08597	1.1034	0	0	g_pocket_5zqe_83	5ZQE	e	0	test
1	205.819	0.65562	0.845821	0	0.053716	192.118	0.818182	1.7936	0.008714	20.8748	1.19433	3.66268	1.13962	0	0	g_pocket_5zqe_101	5ZQE	f	0	test
2	153.963	0.425676	0.771959	0	-0.973588	161.683	0.272727	1.21862	0.007915	11.4298	-0.491546	3.32488	1.16387	0	0	g_pocket_5zqe_102	5ZQE	f	1	test
3	120.553	0.538462	0.746606	0	-0.998058	131.366	0.555556	0.568309	0.004714	14.3312	0.026341	3.06453	1.11313	0	0	g_pocket_5zqe_103	5ZQE	f	0	test
1	203.341	0.434605	0.692098	0	-1.0626	207.547	0.307692	1.4252	0.007009	14.2578	-0.0316387	3.64792	1.24113	0	0	g_pocket_5zqe_161	5ZQE	g	1	test
2	125.885	0.494118	0.727451	0	-1.14224	139.306	0.8	0.359837	0.002858	22.7529	1.36452	3.10905	1.14684	0	0	g_pocket_5zqe_162	5ZQE	g	0	test
3	109.247	0.540773	0.766094	0	-0.988738	128.749	0.142857	0.774187	0.007087	12.4585	-0.327347	2.96556	1.16499	0	0	g_pocket_5zqe_163	5ZQE	g	0	test
1	210.342	0.407792	0.693506	0	-1.09292	213.706	0.333333	1.36225	0.006476	13.3984	-0.177066	3.68932	1.24944	0	0	g_pocket_5zqe_141	5ZQE	h	1	test
2	121.38	0.439655	0.778017	0	-1.09354	129.785	0.8	0.368446	0.003035	23.8849	1.51607	3.07152	1.09474	0	0	g_pocket_5zqe_142	5ZQE	h	0	test
1	629.715	0.533572	0.713071	0	0.079252	640.931	0.483871	4.13087	0.00656	13.2427	-0.62413	5.31722	1.80398	0	0	g_pocket_6c5n1	6C5N	a	1	test
2	225.2	0.580685	0.621027	0	-0.935632	232.643	0.090909	0.950927	0.004223	12.78	-0.679519	3.77421	1.29965	0	0	g_pocket_6c5n2	6C5N	a	0	test
3	112.375	0.452962	0.71777	0	-1.35763	157.017	0.666667	2.24699	0.019996	27.3879	1.0691	2.99359	1.39429	0	0	g_pocket_6c5n3	6C5N	a	0	test
4	122.203	0.536585	0.76626	0	-0.914848	141.748	0.125	1.83927	0.015051	20.8612	0.287834	3.07844	1.19027	0	0	g_pocket_6c5n4	6C5N	a	0	test
6	110.855	0.714646	0.742424	0	-0.676514	115.802	0	1.22467	0.011047	15.3074	-0.376987	2.98004	1.03767	0	0	g_pocket_6c5n6	6C5N	a	0	test
1	484.315	0.440239	0.638446	0	-0.620461	579.485	0.458333	3.69882	0.007637	15.8719	-0.376001	4.87169	1.943	0	0	g_pocket_6c5n_11	6C5N	b	1	test
2	218.322	0.579284	0.612532	0	-0.995185	224.579	0.125	0.617246	0.002827	13.5192	-0.681509	3.73539	1.28082	0	0	g_pocket_6c5n_12	6C5N	b	0	test
3	125.586	0.538721	0.799663	0	-0.758229	167.432	0.666667	2.24457	0.017873	23.223	0.578593	3.10659	1.38057	0	0	g_pocket_6c5n_13	6C5N	b	0	test
5	100.74	0.530043	0.76824	0	-1.06449	123.916	0.125	0.530786	0.005269	15.3958	-0.437819	2.8865	1.18351	0	0	g_pocket_6c5n_15	6C5N	b	1	test
6	120.331	0.718182	0.743182	0.002273	-0.60495	123.477	0	1.17323	0.00975	15.7511	-0.39168	3.06264	1.04757	0	0	g_pocket_6c5n_16	6C5N	b	0	test
1	327.419	0.584192	0.767182	0	-0.0755094	324.187	0.466667	3.50221	0.010696	68.221	1.19529	4.27568	1.41116	0	0	g_pocket_6c8q1	6C8Q	a	0	test
2	310.967	0.630097	0.832039	0	0.246167	304.254	0.578947	1.04653	0.003365	40.7518	-0.365748	4.20283	1.3707	0	0	g_pocket_6c8q2	6C8Q	a	0	test
3	176.703	0.436548	0.652284	0.015228	-1.31872	214.015	0.6	1.92954	0.01092	40.2347	-0.395136	3.48111	1.40539	0	0	g_pocket_6c8q3	6C8Q	a	1	test
4	179.166	0.447658	0.621212	0.001377	-1.4057	201.296	0.666667	0.560466	0.003128	36.9493	-0.581839	3.49721	1.30973	0	0	g_pocket_6c8q4	6C8Q	a	0	test
5	104.929	0.55	0.661364	0	-1.41021	127.983	0.666667	0.561232	0.005349	41.2843	-0.335488	2.92596	1.18962	0	0	g_pocket_6c8q5	6C8Q	a	0	test
1	375.989	0.659768	0.873344	0	0.616448	336.285	0.571429	1.50764	0.00401	44.2348	-0.377534	4.47743	1.33487	0	0	g_pocket_6c8q_21	6C8Q	b	0	test
2	183.714	0.412658	0.636709	0.005063	-1.40559	221.85	0.6	3.10817	0.016919	46.7957	-0.232201	3.52656	1.41954	0	0	g_pocket_6c8q_22	6C8Q	b	1	test
3	199.646	0.494898	0.688776	0.047194	-0.952361	230.107	0.818182	0.600529	0.003008	40.4376	-0.593024	3.62569	1.39296	0	0	g_pocket_6c8q_23	6C8Q	b	0	test
4	107.586	0.398406	0.633466	0	-1.84578	145.213	0.5	0.682835	0.006347	81.741	1.75094	2.95045	1.32745	0	0	g_pocket_6c8q_24	6C8Q	b	0	test
5	112.535	0.559735	0.646018	0	-1.39691	132.127	0.571429	0.533393	0.00474	41.135	-0.553444	2.99501	1.17216	0	0	g_pocket_6c8q_25	6C8Q	b	0	test
1	389.376	0.639445	0.827427	0	0.41523	363.436	0.541667	1.28917	0.003311	55.7333	-0.00327593	4.52995	1.40939	0	0	g_pocket_6c8q_41	6C8Q	c	0	test
2	232.301	0.543624	0.721476	0.067114	-0.601069	250.514	0.769231	0.88957	0.003829	46.6854	-0.48211	3.81347	1.37082	0	0	g_pocket_6c8q_42	6C8Q	c	0	test
3	187.136	0.451691	0.681159	0	-1.12823	235.964	0.583333	2.78074	0.01486	44.8366	-0.57995	3.54832	1.49139	0	0	g_pocket_6c8q_43	6C8Q	c	1	test
4	140.202	0.359756	0.605183	0	-1.84945	184.188	0.6	1.11805	0.007975	74.1141	0.969466	3.22271	1.41126	0	0	g_pocket_6c8q_44	6C8Q	c	0	test
5	132.327	0.525685	0.650685	0	-1.33619	164.058	0.571429	0.490642	0.003708	48.2687	-0.398318	3.16121	1.30642	0	0	g_pocket_6c8q_45	6C8Q	c	0	test
1	400.924	0.540029	0.818049	0	0.174186	387.931	0.590909	1.93396	0.004824	78.1296	0.041926	4.5743	1.47535	0	0	g_pocket_6c8q_61	6C8Q	d	0	test
2	257.041	0.408046	0.635057	0.006705	-1.1746	290.286	0.461538	3.20834	0.012482	58.6634	-0.808534	3.94431	1.48482	0	0	g_pocket_6c8q_62	6C8Q	d	1	test
3	192.292	0.5125	0.70375	0.05	-0.881115	222.332	0.666667	0.983881	0.005117	54.5667	-0.987516	3.58061	1.38	0	0	g_pocket_6c8q_63	6C8Q	d	0	test
4	186.396	0.399736	0.621372	0	-1.48465	213.197	0.25	0.940849	0.005048	93.2232	0.701355	3.54364	1.35106	0	0	g_pocket_6c8q_64	6C8Q	d	0	test
5	131.164	0.563197	0.663569	0.031599	-1.2068	154.273	0.666667	0.625673	0.00477	61.4968	-0.684748	3.15192	1.23575	0	0	g_pocket_6c8q_65	6C8Q	d	0	test
6	104.831	0.372624	0.591255	0	-2.08977	150.468	0.666667	0.336889	0.003214	79.0931	0.084022	2.92505	1.39948	0	0	g_pocket_6c8q_66	6C8Q	d	0	test
1	376.049	0.624378	0.820895	0	0.329583	345.558	0.6	1.73144	0.004604	54.4204	-0.194821	4.47767	1.37154	0	0	g_pocket_6c8q_81	6C8Q	e	0	test
2	326.484	0.533575	0.715971	0.088022	-0.394293	313.884	0.4	3.00598	0.009207	58.7428	0.011782	4.2716	1.36892	0	0	g_pocket_6c8q_82	6C8Q	e	1	test
3	247.2	0.506316	0.716842	0.074737	-0.658122	260.948	0.727273	0.995924	0.004029	47.2851	-0.535874	3.89332	1.36995	0	0	g_pocket_6c8q_83	6C8Q	e	0	test
4	177.324	0.462871	0.633663	0	-1.32974	228.816	0.3	1.41085	0.007956	74.8496	0.781659	3.48519	1.49908	0	0	g_pocket_6c8q_84	6C8Q	e	0	test
1	337.985	0.620782	0.818828	0	0.234482	330.229	0.52381	1.31708	0.003897	91.4043	-0.0764418	4.32118	1.40734	0	0	g_pocket_6c8q_101	6C8Q	f	0	test
2	287.73	0.509018	0.709419	0.043086	-0.569145	281.814	0.357143	2.22479	0.007732	86.8169	-0.239547	4.09542	1.33708	0	0	g_pocket_6c8q_102	6C8Q	f	1	test
3	224.621	0.495475	0.705882	0.013575	-0.796628	243.437	0.615385	1.0039	0.004469	65.4555	-0.999051	3.77098	1.36229	0	0	g_pocket_6c8q_103	6C8Q	f	0	test
4	183.315	0.385965	0.593985	0	-1.63612	225.983	0.230769	1.54491	0.008428	120.852	0.970553	3.524	1.44808	0	0	g_pocket_6c8q_104	6C8Q	f	0	test
1	396.925	0.655462	0.857983	0	0.586157	347.268	0.52381	1.465	0.003691	53.9454	-0.23203	4.55903	1.32956	0	0	g_pocket_6c8q_121	6C8Q	g	0	test
2	271.476	0.530938	0.699601	0.036926	-0.601001	285.155	0.538462	2.75788	0.010159	55.5972	-0.150395	4.0168	1.4064	0	0	g_pocket_6c8q_122	6C8Q	g	1	test
3	165.461	0.308696	0.530435	0	-2.13757	256.977	0.307692	2.60323	0.015733	86.3807	1.371	3.40567	1.76311	0	0	g_pocket_6c8q_123	6C8Q	g	0	test
4	160.7	0.538721	0.720539	0.026936	-0.887956	175.056	0.7	0.540901	0.003366	44.6842	-0.689739	3.37268	1.22466	0	0	g_pocket_6c8q_124	6C8Q	g	0	test
1	375.563	0.542348	0.728826	0	-0.220336	374.699	0.526316	2.81096	0.007485	88.2458	1.40466	4.47573	1.48848	0	0	g_pocket_6c8q_141	6C8Q	h	0	test
2	330.906	0.656648	0.837887	0	0.375365	313.682	0.55	1.18235	0.003573	51.4959	-0.414676	4.2908	1.35582	0	0	g_pocket_6c8q_142	6C8Q	h	0	test
3	293.059	0.513384	0.679732	0.06501	-0.66265	301.435	0.5	2.86117	0.009763	49.1875	-0.528956	4.12055	1.41278	0	0	g_pocket_6c8q_143	6C8Q	h	1	test
4	197.588	0.501333	0.702667	0.002667	-0.890675	218.743	0.666667	0.77125	0.003903	44.6384	-0.754164	3.61318	1.33335	0	0	g_pocket_6c8q_144	6C8Q	h	0	test
5	110.8	0.57277	0.739437	0	-1.01072	125.383	0.571429	0.558447	0.00504	53.5862	-0.311194	2.97954	1.1239	0	0	g_pocket_6c8q_145	6C8Q	h	0	test
1	813.929	0.614754	0.810358	0.042846	0.836298	763.008	0.1875	5.24118	0.006439	29.6132	-0.079421	5.79205	1.8099	0	0	g_pocket_6fxj1_1	6FXJ	a	1	test
2	203.062	0.534574	0.775266	0	-0.508999	212.779	0.384615	1.86038	0.009162	31.2078	0.067456	3.64625	1.27358	0	0	g_pocket_6fxj2_1	6FXJ	a	0	test
3	109.661	0.37276	0.632616	0	-1.89324	148.969	0.222222	1.3234	0.012068	41.5176	1.01703	2.9693	1.34455	0	0	g_pocket_6fxj3_1	6FXJ	a	0	test
1	697.668	0.589502	0.800604	0.02719	0.626753	748.518	0.212121	5.98693	0.008581	39.782	0.481279	5.50199	1.96767	0	0	g_pocket_6fxj_31	6FXJ	b	1	test
2	174.617	0.484286	0.712857	0	-0.980468	193.559	0.363636	1.25048	0.007161	29.9012	-0.172852	3.46736	1.28117	0	0	g_pocket_6fxj_32	6FXJ	b	0	test
3	112.096	0.321429	0.560559	0	-2.27745	178.517	0.428571	0.909417	0.008113	37.4291	0.325514	2.99112	1.58782	0	0	g_pocket_6fxj_33	6FXJ	b	0	test
1	509.719	0.593299	0.798969	0.06134	0.397189	544.956	0.2	3.6454	0.007152	44.012	0.51395	4.95542	1.766	0	0	g_pocket_6fxj_51	6FXJ	c	1	test
2	149.162	0.370757	0.651436	0	-1.5965	221.847	0.181818	2.09892	0.014071	36.9869	0.131095	3.28995	1.63104	0	0	g_pocket_6fxj_52	6FXJ	c	0	test
3	164.051	0.4875	0.834375	0	-0.540475	176.929	0.181818	1.41739	0.00864	45.0007	0.567831	3.39596	1.22085	0	0	g_pocket_6fxj_53	6FXJ	c	0	test
5	148.901	0.535316	0.834572	0	-0.502691	155.047	0.4	1.13975	0.007654	31.2411	-0.182045	3.28803	1.14125	0	0	g_pocket_6fxj_55	6FXJ	c	0	test
1	722.082	0.590395	0.786925	0.043584	0.600279	699.618	0.137931	5.32188	0.00737	28.903	0.104014	5.56543	1.79743	0	0	g_pocket_6fxj_71	6FXJ	d	1	test
2	190.078	0.48374	0.722222	0	-0.882169	207.071	0.357143	1.25589	0.006607	27.1089	-0.0784859	3.56682	1.29523	0	0	g_pocket_6fxj_72	6FXJ	d	0	test
1	758.149	0.611155	0.820319	0.041036	0.814961	713.301	0.1875	5.34249	0.007047	37.0565	0.297244	5.65659	1.774	0	0	g_pocket_6fxj_91	6FXJ	e	1	test
2	180.283	0.550578	0.784682	0	-0.523419	194.263	0.333333	1.45036	0.008045	28.8566	-0.241565	3.50446	1.25874	0	0	g_pocket_6fxj_92	6FXJ	e	0	test
4	104.933	0.420168	0.67437	0	-1.65365	141.642	0.285714	0.895241	0.008532	39.0258	0.426644	2.926	1.31654	0	0	g_pocket_6fxj_94	6FXJ	e	0	test
1	248.009	0.483087	0.765328	0	-0.517407	262.282	0.428571	1.45171	0.005853	55.8245	0.349039	3.89756	1.37396	0	0	g_pocket_6hvl1	6HVL	a	0	test
2	122.636	0.548523	0.71519	0	-1.08635	135.768	0.444444	0.439852	0.003587	44.6245	-0.315268	3.08207	1.13737	0	0	g_pocket_6hvl2	6HVL	a	1	test
1	163.258	0.663669	0.767986	0	-0.405722	156.391	0.5	1.53547	0.009405	64.9298	0.075358	3.39048	1.08263	0	0	g_pocket_6hvl_21	6HVL	b	1	test
1	590.844	0.721884	0.812057	0.007599	0.849685	557.666	0.076923	2.04958	0.003469	18.216	-0.407675	5.20548	1.63773	0	0	g_pocket_6o6n1	6O6N	a	1	test
2	204.855	0.588235	0.823529	0	-0.190542	191.836	0.636364	1.17003	0.005711	27.7122	0.403319	3.65695	1.14152	0	0	g_pocket_6o6n2	6O6N	a	0	test
1	242.255	0.483607	0.658811	0	-0.953232	273.798	0.230769	2.54993	0.010526	23.2934	0.069175	3.86718	1.45691	0	0	g_pocket_6xxy1	6XXY	a	0	test
2	189.873	0.466981	0.653302	0	-1.19256	245.435	0.583333	1.3388	0.007051	27.6572	0.616146	3.56553	1.53631	0	0	g_pocket_6xxy2	6XXY	a	0	test
3	179.227	0.363636	0.671717	0	-1.39719	227.302	0.411765	0.874738	0.004881	15.8668	-0.861701	3.49761	1.4786	0	0	g_pocket_6xxy3	6XXY	a	1	test
4	169.061	0.509971	0.707977	0	-0.965262	196.358	0.3	0.816682	0.004831	20.4164	-0.291433	3.43019	1.32802	0	0	g_pocket_6xxy4	6XXY	a	0	test
5	181.564	0.655786	0.780415	0	-0.296177	186.12	0.692308	0.560023	0.003084	16.0912	-0.833569	3.51275	1.2003	0	0	g_pocket_6xxy5	6XXY	a	1	test
6	165.036	0.660883	0.81388	0	-0.223226	180.648	0.2	1.2882	0.007806	22.3995	-0.0428652	3.40274	1.24155	0	0	g_pocket_6xxy6	6XXY	a	0	test
7	135.089	0.446809	0.558511	0	-1.86316	165.997	0.7	0.950557	0.007037	19.8139	-0.36696	3.18305	1.30378	0	0	g_pocket_6xxy7	6XXY	a	0	test
8	102.072	0.338346	0.453008	0	-2.73196	149.629	0.25	0.188203	0.001844	18.0233	-0.591395	2.89916	1.41664	0	0	g_pocket_6xxy8	6XXY	a	0	test
1	271.335	0.359351	0.603555	0	-1.36931	359.059	0.45	1.47457	0.005435	48.0549	0.007423	4.01611	1.77152	0	0	g_pocket_6xxy_11	6XXY	b	1	test
2	264.899	0.559109	0.789729	0	-0.200057	292.559	0.153846	1.20242	0.004539	48.914	0.047706	3.9841	1.46671	0	0	g_pocket_6xxy_12	6XXY	b	0	test
3	191.891	0.625676	0.785135	0	-0.305092	202.697	0.666667	0.391246	0.002039	48.7456	0.039809	3.57812	1.25988	0	0	g_pocket_6xxy_13	6XXY	b	1	test
4	173.291	0.504323	0.658501	0	-1.15477	196.944	0.333333	1.96021	0.011312	37.9067	-0.468406	3.45856	1.31021	0	0	g_pocket_6xxy_14	6XXY	b	0	test
5	101.92	0.38474	0.595779	0	-2.06523	170.096	0.375	1.8639	0.018288	80.024	1.5064	2.89772	1.61202	0	0	g_pocket_6xxy_15	6XXY	b	0	test
6	138.265	0.441696	0.586572	0	-1.74704	164.716	0.6	2.13235	0.015422	57.4989	0.450236	3.2078	1.27382	0	0	g_pocket_6xxy_16	6XXY	b	0	test
1	523.533	0.414302	0.779796	0	-0.0649351	491.507	0.692308	2.80718	0.005362	31.5376	-0.014239	4.99979	1.56465	0	0	g_pocket_7nnv1	7NNV	a	1	test
2	186.065	0.475827	0.575064	0	-1.49569	219.202	0.272727	0.429422	0.002308	29.465	-0.215166	3.54153	1.39076	0	0	g_pocket_7nnv2	7NNV	a	0	test
3	117.708	0.385666	0.726962	0.018771	-1.43994	161.545	1	1.11166	0.009444	30.8864	-0.0773709	3.04022	1.39083	0	0	g_pocket_7nnv3	7NNV	a	0	test
4	108.334	0.443636	0.630909	0	-1.74807	155.009	0.875	0.20355	0.001879	38.1706	0.628807	2.95727	1.41047	0	0	g_pocket_7nnv4	7NNV	a	0	test
5	113.584	0.436404	0.736842	0	-1.31217	134.037	0.2	1.27334	0.011211	33.0908	0.136341	3.0043	1.18176	0	0	g_pocket_7nnv5	7NNV	a	0	test
1	286.018	0.416322	0.844008	0	-0.253688	268.004	0.666667	2.04135	0.007137	40.5985	0.178645	4.08728	1.27662	0	0	g_pocket_7nnv_21	7NNV	b	1	test
2	163.79	0.471671	0.566572	0	-1.63272	200.769	0.2	0.085094	0.000519532	36.872	-0.100717	3.39416	1.38682	0	0	g_pocket_7nnv_22	7NNV	b	0	test
3	146.755	0.463415	0.675305	0	-1.30414	188.76	0.583333	0.624213	0.004253	46.0484	0.587193	3.27216	1.40291	0	0	g_pocket_7nnv_23	7NNV	b	0	test
1	469.666	0.413265	0.776786	0	-0.159311	435.767	0.681818	2.59561	0.005527	33.1746	-0.183834	4.82207	1.49134	0	0	g_pocket_7nnv_41	7NNV	c	1	test
2	155.1	0.349624	0.449875	0	-2.40981	216.727	0.166667	0	0	35.6175	0.060406	3.33304	1.55247	0	0	g_pocket_7nnv_42	7NNV	c	0	test
1	310.346	0.371296	0.785185	0	-0.527389	308.215	0.7	1.64801	0.00531	35.0317	0.18225	4.20003	1.3904	0	0	g_pocket_7nnv_61	7NNV	d	1	test
2	193.44	0.532746	0.612091	0	-1.1919	224.89	0.1	0.114023	0.000589451	28.7241	-0.372776	3.58772	1.39034	0	0	g_pocket_7nnv_62	7NNV	d	0	test
1	296.88	0.376953	0.801758	0	-0.482004	291.784	0.666667	1.49091	0.005022	34.2709	0.089013	4.13838	1.35579	0	0	g_pocket_7nnv_81	7NNV	e	1	test
2	200.864	0.519406	0.609589	0	-1.20423	234.534	0.333333	0.697465	0.003472	33.5634	0.022078	3.63304	1.41402	0	0	g_pocket_7nnv_82	7NNV	e	0	test
4	125.077	0.463576	0.639073	0	-1.56453	162.755	0.666667	0.125652	0.001005	36.9436	0.341877	3.10239	1.34564	0	0	g_pocket_7nnv_84	7NNV	e	0	test
1	341.48	0.389483	0.771836	0	-0.468118	315.579	0.714286	1.59725	0.004677	33.7151	0.02516	4.33603	1.33571	0	0	g_pocket_7nnv_111	7NNV	f	1	test
2	199.292	0.476942	0.614078	0	-1.28874	229.756	0.384615	0.533284	0.002676	32.4437	-0.0782905	3.62354	1.39248	0	0	g_pocket_7nnv_112	7NNV	f	0	test
4	102.791	0.319512	0.768293	0	-1.52731	124.008	0.111111	1.31742	0.012816	33.2961	-0.00893681	2.90596	1.16859	0	0	g_pocket_7nnv_114	7NNV	f	0	test
1	1449.55	0.775188	0.908427	0.111582	2.01298	1208.32	0.181818	5.46193	0.003768	60.8623	-0.998964	7.02072	1.95078	0	0	g_pocket_7xmd1	7XMD	a	1	test
2	486.104	0.528761	0.74115	0.018252	-0.01214	512.143	0.62963	2.39646	0.00493	83.0688	0.409507	4.87768	1.71299	0	0	g_pocket_7xmd2	7XMD	a	0	test
3	221.808	0.358813	0.499101	0	-1.93088	314.867	0.615385	0.919049	0.004143	81.8804	0.334131	3.75517	1.77688	0	0	g_pocket_7xmd3	7XMD	a	1	test
4	150.437	0.690972	0.828125	0	-0.167176	163.87	0.272727	0.870987	0.00579	69.8354	-0.429839	3.2993	1.19797	0	0	g_pocket_7xmd4	7XMD	a	1	test
5	158.38	0.544964	0.843525	0	-0.399951	164.381	0.636364	0.860577	0.005434	85.7137	0.577257	3.35638	1.16118	0	0	g_pocket_7xmd5	7XMD	a	0	test
6	149.539	0.596654	0.77881	0	-0.579999	150.101	0.555556	1.00704	0.006734	81.4711	0.30817	3.29272	1.1017	0	0	g_pocket_7xmd6	7XMD	a	0	test
1	211.917	0.463496	0.756637	0	-0.712232	256.93	0.538462	2.73119	0.012888	74.4184	-0.0820725	3.6985	1.4947	0	0	g_pocket_7xmd_21	7XMD	b	0	test
2	158.463	0.432558	0.6	0.074419	-1.61422	241.737	0.857143	0.822002	0.005187	93.5018	1.60352	3.35696	1.70703	0	0	g_pocket_7xmd_22	7XMD	b	0	test
3	191.044	0.728528	0.834356	0	0.119047	183.299	0.545455	1.78056	0.00932	71.2796	-0.359319	3.57285	1.14267	0	0	g_pocket_7xmd_23	7XMD	b	0	test
4	139.407	0.517685	0.755627	0	-0.902404	174.798	0.5	2.95485	0.021196	73.0403	-0.203798	3.21661	1.34441	0	0	g_pocket_7xmd_24	7XMD	b	0	test
5	128.801	0.52521	0.703781	0	-1.14801	136.973	0.666667	0.396307	0.003077	71.5903	-0.331876	3.13288	1.11055	0	0	g_pocket_7xmd_25	7XMD	b	0	test
9	103.342	0.65	0.805	0	-0.62853	111.855	0.142857	1.01352	0.009807	67.6482	-0.680076	2.91113	1.05032	0	0	g_pocket_7xmd_29	7XMD	b	0	test
1	179.213	0.576712	0.636986	0	-1.05041	211.421	0	0.899807	0.005021	91.8923	0.089047	3.49752	1.37536	0	0	g_pocket_7xmd_31	7XMD	c	0	test
2	162.952	0.469388	0.693878	0	-1.14011	191.906	0.444444	2.47758	0.015204	92.0611	0.100093	3.38837	1.33014	0	0	g_pocket_7xmd_32	7XMD	c	0	test
3	131.238	0.520249	0.637072	0.11838	-1.40827	183.772	0	0.621024	0.004732	75.6902	-0.97103	3.15251	1.47149	0	0	g_pocket_7xmd_33	7XMD	c	1	test
4	105.475	0.696833	0.735294	0.024887	-0.78178	123.548	0	1.20698	0.011443	99.0481	0.557237	2.93102	1.14443	0	0	g_pocket_7xmd_34	7XMD	c	0	test
5	114.937	0.618721	0.691781	0	-1.0671	128.065	0	1.15967	0.01009	82.48	-0.526786	3.01618	1.12023	0	0	g_pocket_7xmd_35	7XMD	c	0	test
1	201.38	0.551363	0.609015	0	-1.13206	267.85	0.1	1.59569	0.007924	98.7728	0.219013	3.63616	1.61212	0	0	g_pocket_7xmd_51	7XMD	d	0	test
2	128.222	0.544025	0.591195	0.127358	-1.55222	184.578	0	0.849268	0.006623	104.409	0.488723	3.12818	1.50103	0	0	g_pocket_7xmd_52	7XMD	d	0	test
3	143.377	0.67433	0.733716	0	-0.612415	151.012	0.375	1.77562	0.012384	100.122	0.283603	3.24686	1.13992	0	0	g_pocket_7xmd_53	7XMD	d	0	test
1	857.426	0.53527	0.770055	0	0.535515	816.655	0.675676	3.90918	0.004559	31.4141	0.057753	5.89344	1.87107	0	0	g_pocket_8ebc1	8EBC	a	1	test
2	442.985	0.52751	0.797111	0.068776	0.136928	411.63	0.684211	4.78052	0.010792	32.3632	0.129318	4.72897	1.46475	0	0	g_pocket_8ebc2	8EBC	a	0	test
3	175.091	0.300962	0.557692	0	-2.00596	280.945	0.846154	0.506445	0.002892	23.3498	-0.55034	3.4705	1.85622	0	0	g_pocket_8ebc3	8EBC	a	0	test
4	137.632	0.253538	0.479953	0	-2.59763	231.591	0.25	0.588637	0.004277	23.3041	-0.553789	3.2029	1.79649	0	0	g_pocket_8ebc4	8EBC	a	1	test
5	127.402	0.406832	0.541925	0	-2.0625	172.349	0.666667	0.801152	0.006288	27.5803	-0.231337	3.12149	1.40759	0	0	g_pocket_8ebc5	8EBC	a	0	test
1	832.956	0.529091	0.776	0	0.523534	788.226	0.611111	4.38146	0.00526	35.1429	-0.0981004	5.83684	1.84114	0	0	g_pocket_8ebc_21	8EBC	b	1	test
2	449.446	0.536552	0.784828	0.106897	0.119745	404.673	0.588235	4.44815	0.009897	37.516	0.075873	4.75185	1.42616	0	0	g_pocket_8ebc_22	8EBC	b	0	test
3	183.297	0.390267	0.627863	0	-1.49295	285.457	0.214286	0.693371	0.003783	30.1189	-0.46643	3.52389	1.82931	0	0	g_pocket_8ebc_23	8EBC	b	0	test
4	195.666	0.466395	0.60387	0.002037	-1.36646	268.515	0.666667	1.10002	0.005622	42.4613	0.438435	3.60144	1.64743	0	0	g_pocket_8ebc_24	8EBC	b	0	test
5	158.454	0.258889	0.508889	0	-2.36746	254.723	0.833333	0.098537	0.000621861	28.6182	-0.57645	3.3569	1.79879	0	0	g_pocket_8ebc_25	8EBC	b	0	test
7	111.845	0.448661	0.772321	0	-1.15594	127.986	0.818182	1.65949	0.014837	41.3494	0.356912	2.98889	1.14008	0	0	g_pocket_8ebc_27	8EBC	b	0	test
1	592.274	0.656475	0.945444	0	1.22853	472.395	0.806452	2.01695	0.003405	43.0116	-0.424716	5.20968	1.38508	0	0	g_pocket_8ebc_51	8EBC	c	1	test
2	287.874	0.423875	0.763841	0.053633	-0.547625	318.521	0.642857	4.77139	0.016575	45.2125	-0.274251	4.0961	1.51073	0	0	g_pocket_8ebc_52	8EBC	c	0	test
3	164.424	0.314118	0.56	0	-2.01341	235.188	0.3	0.673485	0.004096	48.4735	-0.051308	3.39854	1.62039	0	0	g_pocket_8ebc_53	8EBC	c	0	test
4	240.335	0.549202	0.787234	0	-0.304222	215.019	0.666667	1.19005	0.004952	47.8705	-0.0925311	3.85694	1.15023	0	0	g_pocket_8ebc_54	8EBC	c	0	test
6	113.678	0.370614	0.723684	0	-1.51274	133.166	0.5	0.852837	0.007502	44.005	-0.356799	3.00513	1.17343	0	0	g_pocket_8ebc_56	8EBC	c	0	test
1	644.068	0.647381	0.965895	0	1.35037	476.132	0.78125	2.71715	0.004219	49.0048	-0.58656	5.35732	1.32015	0	0	g_pocket_8ebc_81	8EBC	d	1	test
2	420.317	0.507483	0.791156	0.036735	0.029224	418.312	0.8125	5.11113	0.01216	54.2938	-0.18473	4.64689	1.54158	0	0	g_pocket_8ebc_82	8EBC	d	0	test
3	210.405	0.360324	0.589069	0	-1.61194	282.859	0.384615	0.755787	0.003592	50.9493	-0.438825	3.68968	1.65341	0	0	g_pocket_8ebc_83	8EBC	d	0	test
4	157.318	0.407792	0.577922	0	-1.76277	212.484	0.888889	0.377471	0.002399	52.6597	-0.308881	3.34886	1.50773	0	0	g_pocket_8ebc_84	8EBC	d	0	test
5	113.371	0.366071	0.616071	0	-1.94904	150.12	0.666667	0.870958	0.007682	55.1435	-0.12018	3.00242	1.32522	0	0	g_pocket_8ebc_85	8EBC	d	0	test
1	626.408	0.620024	0.95959	0	1.2429	484.554	0.848485	1.89586	0.003027	36.6078	-0.446608	5.3079	1.36863	0	0	g_pocket_8ebc_111	8EBC	e	1	test
2	310.987	0.431572	0.630081	0.00271	-1.00015	410.108	0.45	1.91559	0.00616	40.2557	-0.14542	4.20292	1.84751	0	0	g_pocket_8ebc_112	8EBC	e	0	test
3	332.654	0.450075	0.781669	0.057377	-0.311167	383.09	0.733333	4.60994	0.013858	39.562	-0.202696	4.29834	1.65002	0	0	g_pocket_8ebc_113	8EBC	e	0	test
4	141.779	0.311671	0.530504	0	-2.24458	209.35	0.818182	0.296497	0.002091	44.8185	0.231307	3.23475	1.59214	0	0	g_pocket_8ebc_114	8EBC	e	0	test
5	155.166	0.382749	0.52965	0	-2.01999	214.236	0.714286	0.321896	0.002075	43.8436	0.150815	3.33351	1.53419	0	0	g_pocket_8ebc_115	8EBC	e	0	test
6	175.482	0.395714	0.667143	0	-1.35799	202.826	0.714286	0.845494	0.004818	58.1342	1.33073	3.47308	1.33809	0	0	g_pocket_8ebc_116	8EBC	e	0	test
7	106.836	0.30036	0.622302	0	-2.11749	154.202	0.777778	0.938894	0.008788	39.601	-0.199473	2.94358	1.41621	0	0	g_pocket_8ebc_117	8EBC	e	0	test
8	104.58	0.492857	0.740476	0	-1.23068	119.781	0.714286	0.386048	0.003691	42.2708	0.020957	2.92271	1.11585	0	0	g_pocket_8ebc_118	8EBC	e	0	test
1	753.323	0.571851	0.80262	0	0.651295	670.586	0.666667	3.78261	0.005021	36.6844	-0.26168	5.64457	1.67488	0	0	g_pocket_8ebc_131	8EBC	f	1	test
2	419.988	0.505087	0.787791	0.090116	0.009946	389.999	0.764706	4.37011	0.010405	42.6626	0.155483	4.64568	1.43799	0	0	g_pocket_8ebc_132	8EBC	f	0	test
3	141.333	0.306045	0.547859	0	-2.1913	219.098	0.818182	0.515006	0.003644	39.2819	-0.0804193	3.23136	1.66977	0	0	g_pocket_8ebc_133	8EBC	f	0	test
4	126.809	0.266491	0.538259	0	-2.39897	217.166	0.285714	0.639749	0.005045	28.3331	-0.84444	3.11665	1.77913	0	0	g_pocket_8ebc_134	8EBC	f	0	test
5	151.569	0.422619	0.552083	0	-1.85841	187.021	0.75	0.342988	0.002263	38.6561	-0.124091	3.30756	1.3604	0	0	g_pocket_8ebc_135	8EBC	f	0	test
6	120.015	0.559925	0.674157	0	-1.23809	144.293	0.444444	1.88337	0.015693	35.1391	-0.369508	3.05996	1.22632	0	0	g_pocket_8ebc_136	8EBC	f	0	test
1	658.707	0.47814	0.705485	0	-0.0432353	735.463	0.84375	8.53807	0.012962	11.7747	-0.506092	5.3976	2.00886	0	0	g_pocket_8h631	8H62	a	0	test
2	231.406	0.465415	0.715415	0	-0.805337	292.348	0.933333	3.80482	0.016442	19.0202	0.742088	3.80857	1.60386	0	0	g_pocket_8h632	8H62	a	0	test
3	210.867	0.488821	0.706301	0.13313	-0.856737	294.972	0.333333	1.17567	0.005575	10.2939	-0.761193	3.69238	1.72171	0	0	g_pocket_8h633	8H62	a	0	test
4	234.98	0.498894	0.753319	0.003319	-0.568682	263.934	0.5	2.3236	0.009888	12.9142	-0.30979	3.82808	1.43325	0	0	g_pocket_8h634	8H62	a	0	test
5	178.755	0.368217	0.731266	0	-1.15412	216.266	0.666667	1.69964	0.009508	14.4763	-0.0406922	3.49453	1.40929	0	0	g_pocket_8h635	8H62	a	0	test
6	166.546	0.453782	0.718487	0	-1.06247	205.842	0.7	1.83491	0.011017	17.6991	0.514513	3.41309	1.40614	0	0	g_pocket_8h636	8H62	a	0	test
7	124.977	0.43578	0.666667	0	-1.5195	187.585	0.25	1.80619	0.014452	20.8675	1.06033	3.10156	1.55177	0	0	g_pocket_8h637	8H62	a	0	test
8	142.165	0.445312	0.746875	0	-1.08671	174.349	0.666667	1.32275	0.009304	13.8122	-0.155089	3.23768	1.32355	0	0	g_pocket_8h638	8H62	a	1	test
9	103.99	0.445578	0.654762	0	-1.67989	160.382	0.666667	1.5337	0.014749	16.5369	0.3143	2.91721	1.49972	0	0	g_pocket_8h639	8H62	a	0	test
10	121.423	0.439655	0.705172	0	-1.38029	164.237	0.5	1.13028	0.009309	14.3575	-0.0611493	3.07188	1.38501	0	0	g_pocket_8h6310	8H62	a	0	test
11	146.47	0.571174	0.80427	0	-0.552834	159.853	0.090909	2.17618	0.014857	14.2988	-0.0712599	3.27004	1.18961	0	0	g_pocket_8h6311	8H62	a	1	test
1	217.427	0.503529	0.765882	0	-0.565977	234.044	0.5	1.68022	0.007728	21.7581	0.231213	3.73028	1.33845	0	0	g_pocket_8h63_21	8H62	b	0	test
2	105.855	0.512367	0.754417	0	-1.12251	152.791	0.5	1.67449	0.015819	32.9711	1.49838	2.93454	1.41191	0	0	g_pocket_8h63_22	8H62	b	0	test
1	642.898	0.642791	0.798605	0	0.679479	603.954	0.208333	3.20731	0.004989	7.9805	-0.629148	5.35407	1.67659	0	0	g_pocket_8uvz1	8UVZ	a	1	test
1	596.344	0.644967	0.833698	0.012035	0.767191	531.82	0.193548	1.89854	0.003184	50.5758	0.669688	5.22159	1.55221	0	0	g_pocket_8vda1	8VDA	a	1	test
1	190.596	0.534153	0.786885	0	-0.510952	209.558	0.666667	1.34496	0.007057	52.5338	1.05559	3.57005	1.30842	0	0	g_pocket_1aod1	1AOD	a	0	target
2	169.406	0.516997	0.71813	0	-0.907803	197.973	0.833333	0.693184	0.004092	37.268	0.32978	3.43252	1.33712	0	0	g_pocket_1aod2	1AOD	a	0	target
3	139.606	0.474359	0.684295	0	-1.28075	169.947	0.5	1.45542	0.010425	21.82	-0.404696	3.21814	1.30585	0	0	g_pocket_1aod3	1AOD	a	0	target
4	110.538	0.395669	0.702756	0.055118	-1.559	141.35	0.5	1.29072	0.011677	21.0997	-0.438944	2.97719	1.26903	0	0	g_pocket_1aod4	1AOD	a	0	target
5	137.645	0.748	0.848	0	-0.025025	139.375	0.5	1.58257	0.011497	45.755	0.733291	3.203	1.08109	0	0	g_pocket_1aod5	1AOD	a	0	target
1	200.814	0.441331	0.642732	0	-1.25106	323.467	0.3125	3.0232	0.015055	18.1428	-0.31846	3.63274	1.95052	0	0	g_pocket_1i5n1	1I5N	a	0	target
2	188.388	0.508639	0.62095	0	-1.23125	264.084	0.181818	0.46845	0.002487	25.2624	0.290779	3.55622	1.66172	0	0	g_pocket_1i5n2	1I5N	a	0	target
3	127.629	0.554054	0.708494	0	-1.07071	152.182	0.7	0.1702	0.001334	32.8374	0.938983	3.12335	1.2414	0	0	g_pocket_1i5n3	1I5N	a	0	target
1	129.001	0.37931	0.596264	0	-1.90168	199.592	0.5	2.95763	0.022927	20.93	-0.289064	3.1345	1.61658	0	0	g_pocket_1i5n_21	1I5N	b	0	target
2	102.506	0.392491	0.588737	0	-2.07115	165.931	0	1.68905	0.016478	22.9727	-0.129994	2.90326	1.56655	0	0	g_pocket_1i5n_22	1I5N	b	0	target
3	125.079	0.51259	0.72482	0	-1.11542	155.723	0.142857	2.38437	0.019063	39.1439	1.12928	3.1024	1.2875	0	0	g_pocket_1i5n_23	1I5N	b	0	target
1	144.979	0.439607	0.632023	0.02809	-1.53771	206.087	0.555556	2.95032	0.02035	23.0428	-0.14765	3.2589	1.54418	0	0	g_pocket_1i5n_31	1I5N	c	0	target
1	167.5	0.460714	0.652381	0.010714	-1.30297	233.359	0.416667	2.61458	0.015609	22.6773	-0.066892	3.4196	1.58805	0	0	g_pocket_1i5n_41	1I5N	d	0	target
2	104.009	0.469965	0.586572	0	-1.89306	156.187	0	0.424776	0.004084	19.943	-0.282357	2.91739	1.46032	0	0	g_pocket_1i5n_42	1I5N	d	0	target
1	563.347	0.476744	0.663221	0	-0.328379	663.888	0.931035	4.41084	0.00783	11.6163	-0.484381	5.12345	2.01261	0	0	g_pocket_1o6v1	1O6V	a	0	target
2	241.473	0.446429	0.712406	0.098684	-0.828851	310.105	0.466667	2.9802	0.012342	12.8035	-0.299699	3.86301	1.65366	0	0	g_pocket_1o6v2	1O6V	a	0	target
3	250.208	0.420039	0.700385	0	-0.909883	302.969	1	3.92862	0.015701	13.2609	-0.228544	3.90904	1.57778	0	0	g_pocket_1o6v3	1O6V	a	0	target
4	228.524	0.538636	0.734091	0	-0.574793	241.863	0.25	2.6138	0.011438	12.0591	-0.415499	3.79269	1.33802	0	0	g_pocket_1o6v4	1O6V	a	0	target
5	207.171	0.513221	0.72476	0	-0.741677	244.2	0.461538	2.145	0.010354	16.528	0.279693	3.67068	1.44226	0	0	g_pocket_1o6v5	1O6V	a	0	target
6	152.386	0.413842	0.734463	0	-1.15579	194.619	0.727273	1.46787	0.009633	14.4741	-0.0398234	3.31349	1.4106	0	0	g_pocket_1o6v6	1O6V	a	0	target
7	141.908	0.433526	0.657514	0	-1.46688	203.153	0.222222	1.83011	0.012896	17.7991	0.477426	3.23573	1.54408	0	0	g_pocket_1o6v7	1O6V	a	0	target
8	128.287	0.51746	0.736508	0	-1.03961	183.92	0.636364	0.60506	0.004716	26.193	1.78317	3.1287	1.49517	0	0	g_pocket_1o6v8	1O6V	a	0	target
11	125.48	0.649533	0.794393	0.091121	-0.528078	129.177	0	1.5296	0.01219	11.6832	-0.473979	3.10572	1.06574	0	0	g_pocket_1o6v11	1O6V	a	0	target
1	665.653	0.475979	0.677753	0	-0.149658	792.504	0.777778	5.96705	0.008964	12.5839	-0.426438	5.41651	2.14958	0	0	g_pocket_1o6v_11	1O6V	b	0	target
2	285.775	0.495446	0.672131	0	-0.7519	328.267	0.9375	4.6148	0.016148	15.3783	0.042154	4.08612	1.56457	0	0	g_pocket_1o6v_12	1O6V	b	0	target
3	210.058	0.452381	0.662088	0	-1.11649	312.794	0.375	1.53084	0.007288	25.3057	1.70684	3.68765	1.83041	0	0	g_pocket_1o6v_13	1O6V	b	0	target
4	261.371	0.470534	0.728361	0.098527	-0.652807	316.245	0.428571	3.22908	0.012354	12.4893	-0.442298	3.96634	1.59968	0	0	g_pocket_1o6v_14	1O6V	b	0	target
5	180.432	0.491117	0.757614	0	-0.764433	218.74	0.75	2.52771	0.014009	16.4416	0.220445	3.50543	1.41656	0	0	g_pocket_1o6v_15	1O6V	b	0	target
6	185.145	0.581967	0.766393	0	-0.504572	211.413	0.307692	3.42391	0.018493	13.1153	-0.337327	3.53569	1.34578	0	0	g_pocket_1o6v_16	1O6V	b	0	target
7	151.046	0.438395	0.679083	0	-1.32477	204.541	0.375	1.28344	0.008497	18.2393	0.521904	3.30375	1.49127	0	0	g_pocket_1o6v_17	1O6V	b	0	target
8	104.558	0.496587	0.757679	0	-1.15458	168.809	0.636364	0.851053	0.00814	16.1149	0.165664	2.92251	1.5728	0	0	g_pocket_1o6v_18	1O6V	b	0	target
10	125.799	0.435223	0.740891	0	-1.22349	139.484	0.25	1.2085	0.009607	19.4652	0.727466	3.10834	1.14883	0	0	g_pocket_1o6v_110	1O6V	b	0	target
12	122.058	0.630137	0.785388	0.10274	-0.627996	126.924	0	1.33929	0.010973	11.9244	-0.537013	3.07722	1.06664	0	0	g_pocket_1o6v_112	1O6V	b	0	target
1	379.033	0.354369	0.642395	0	-0.980796	504.117	0.407407	1.99447	0.005262	30.0148	-0.781117	4.48948	1.99035	0	0	g_pocket_1xck_11	1XCK	a	0	target
2	442.312	0.42924	0.715789	0	-0.407677	484.025	0.26087	4.61093	0.010425	49.5757	0.324501	4.72657	1.72411	0	0	g_pocket_1xck_12	1XCK	a	0	target
3	220.515	0.606729	0.683295	0	-0.646701	239.913	0	1.30444	0.005915	24.3783	-1.09971	3.74785	1.35918	0	0	g_pocket_1xck_13	1XCK	a	0	target
4	114.935	0.421687	0.600402	0	-1.87442	141.089	0.444444	0.259779	0.00226	43.7264	-0.00611199	3.01616	1.23418	0	0	g_pocket_1xck_14	1XCK	a	0	target
5	104.307	0.415638	0.611111	0	-1.91759	133.546	0.833333	0.250397	0.002401	52.6068	0.495825	2.92017	1.24625	0	0	g_pocket_1xck_15	1XCK	a	0	target
6	123.854	0.621277	0.776596	0	-0.67197	134.902	0.222222	1.24258	0.010033	40.7904	-0.17206	3.09224	1.12269	0	0	g_pocket_1xck_16	1XCK	a	0	target
8	103.685	0.40393	0.69869	0	-1.60352	131.075	0.5	0.643635	0.006208	32.2849	-0.652811	2.91436	1.22808	0	0	g_pocket_1xck_18	1XCK	a	0	target
9	122.582	0.636771	0.863229	0	-0.303082	127.832	0.5	0.486937	0.003972	71.6318	1.57116	3.08162	1.0712	0	0	g_pocket_1xck_19	1XCK	a	0	target
1	336.454	0.475104	0.670124	0	-0.68545	411.542	0.944444	2.91588	0.008667	25.7018	-0.307732	4.31465	1.75919	0	0	g_pocket_1xeu1	1XEU	a	0	target
2	194.899	0.436364	0.729545	0	-0.94237	249.047	0.583333	1.99148	0.010218	26.2586	-0.258064	3.59672	1.532	0	0	g_pocket_1xeu2	1XEU	a	0	target
4	134.682	0.50969	0.718992	0	-1.09035	145.965	0.222222	1.58544	0.011772	24.21	-0.440789	3.17985	1.14875	0	0	g_pocket_1xeu4	1XEU	a	0	target
3	147.308	0.785106	0.855319	0.093617	0.138133	141.991	0	0.52292	0.00355	20.4879	-0.633304	3.27626	1.05267	0	0	g_pocket_2j703	2J70	a	0	target
1	169.658	0.482906	0.726496	0	-0.951134	197.625	0.818182	1.06617	0.006284	39.2315	0.350442	3.43422	1.33345	0	0	g_pocket_2plc1	2PLC	a	0	target
2	151.543	0.459627	0.664596	0	-1.33122	177.243	0.5	1.16744	0.007704	25.9592	-0.338026	3.30737	1.28942	0	0	g_pocket_2plc2	2PLC	a	0	target
3	130.874	0.486842	0.740132	0.129934	-1.0801	173.452	0.4	1.36978	0.010466	25.665	-0.353289	3.14959	1.39143	0	0	g_pocket_2plc3	2PLC	a	0	target
4	142.665	0.68677	0.840467	0	-0.167252	148.193	0.5	1.32692	0.009301	44.5926	0.628535	3.24147	1.12236	0	0	g_pocket_2plc4	2PLC	a	0	target
1	448.917	0.511614	0.66957	0.010453	-0.391847	496.469	0.954545	4.72327	0.010521	38.077	-0.185491	4.74998	1.75105	0	0	g_pocket_2wqv1	2WQV	a	0	target
2	120.357	0.458991	0.623028	0	-1.66656	181.134	0.333333	0.731121	0.006075	43.3287	0.236017	3.06286	1.53651	0	0	g_pocket_2wqv2	2WQV	a	0	target
3	110.864	0.397436	0.620192	0	-1.87812	180.69	0.25	0.709169	0.006397	35.8384	-0.365167	2.98012	1.61904	0	0	g_pocket_2wqv3	2WQV	a	0	target
4	116.211	0.327419	0.630645	0	-1.9611	180.485	0.555556	0.780029	0.006712	32.6585	-0.620395	3.02728	1.56721	0	0	g_pocket_2wqv4	2WQV	a	0	target
5	127.505	0.361953	0.617845	0	-1.86466	168.491	0.5	1.0994	0.008622	38.9313	-0.116931	3.12234	1.37533	0	0	g_pocket_2wqv5	2WQV	a	0	target
6	105.641	0.350181	0.626354	0	-1.99674	153.818	0.428571	0.639618	0.006055	39.6371	-0.0602746	2.93257	1.42332	0	0	g_pocket_2wqv6	2WQV	a	0	target
7	137.11	0.427203	0.685824	0	-1.39509	151.103	0.571429	1.13033	0.008244	40.1393	-0.0199739	3.19884	1.17511	0	0	g_pocket_2wqv7	2WQV	a	0	target
1	463.951	0.525229	0.664564	0	-0.356344	507.339	0.956522	4.84631	0.010446	36.6837	-0.158858	4.80243	1.75052	0	0	g_pocket_2wqv_21	2WQV	b	0	target
2	206.534	0.488494	0.664226	0.0659	-1.03858	282.56	0.272727	2.19351	0.010621	34.6862	-0.339356	3.66692	1.67224	0	0	g_pocket_2wqv_22	2WQV	b	0	target
3	145.35	0.455275	0.615826	0.08945	-1.56407	243.686	0.363636	2.01074	0.013834	31.2588	-0.649057	3.26168	1.8228	0	0	g_pocket_2wqv_23	2WQV	b	0	target
4	104.849	0.486804	0.592375	0	-1.82604	179.974	0.75	2.13675	0.020379	39.4888	0.094607	2.92522	1.67372	0	0	g_pocket_2wqv_24	2WQV	b	0	target
5	130.507	0.478261	0.625776	0	-1.55221	187.436	0.333333	0.974656	0.007468	41.9168	0.314007	3.14664	1.50643	0	0	g_pocket_2wqv_25	2WQV	b	0	target
6	140.455	0.386943	0.649682	0	-1.61108	176.204	0.5	1.13745	0.008098	38.9525	0.046149	3.22465	1.34847	0	0	g_pocket_2wqv_26	2WQV	b	0	target
7	109.833	0.29288	0.614887	0	-2.14326	178.489	0.555556	0.572399	0.005212	30.7936	-0.691091	2.97085	1.60931	0	0	g_pocket_2wqv_27	2WQV	b	0	target
8	121.915	0.422559	0.651515	0	-1.62752	163.825	0.333333	0.949187	0.007786	37.3245	-0.10096	3.07602	1.37781	0	0	g_pocket_2wqv_28	2WQV	b	0	target
9	103.726	0.466549	0.623239	0	-1.75836	157.306	0.428571	1.29204	0.012456	53.9726	1.40336	2.91474	1.47345	0	0	g_pocket_2wqv_29	2WQV	b	0	target
11	119.346	0.457692	0.696154	0	-1.38762	151.26	0.571429	1.29675	0.010865	37.9138	-0.0477042	3.05427	1.29033	0	0	g_pocket_2wqv_211	2WQV	b	0	target
1	296.721	0.521452	0.715347	0	-0.494845	341.989	0.266667	4.02051	0.01355	18.1469	0.106609	4.13764	1.58963	0	0	g_pocket_2zvy1	2ZVY	a	0	target
2	136.457	0.377888	0.665016	0	-1.59254	165.099	0	1.32173	0.009686	10.6422	-0.556975	3.19376	1.28804	0	0	g_pocket_2zvy2	2ZVY	a	0	target
5	115.986	0.733831	0.833333	0	-0.241379	121.408	0.857143	1.52762	0.013171	23.3711	0.568548	3.02533	1.05558	0	0	g_pocket_2zvy5	2ZVY	a	0	target
1	332.839	0.454745	0.713869	0.035036	-0.567289	393.441	0.6875	2.16255	0.006497	31.3567	0.688653	4.29914	1.69397	0	0	g_pocket_2zvy_11	2ZVY	b	0	target
2	215.218	0.509732	0.690998	0	-0.854482	233.487	0.333333	2.77749	0.012905	25.115	0.225055	3.7176	1.3444	0	0	g_pocket_2zvy_12	2ZVY	b	0	target
3	123.457	0.452459	0.688525	0	-1.40456	174.256	0.222222	2.08799	0.016913	25.0936	0.223465	3.08893	1.45332	0	0	g_pocket_2zvy_13	2ZVY	b	0	target
1	135.889	0.432961	0.684358	0	-1.39439	204.066	0.125	4.2761	0.031467	89.0315	0.262135	3.18933	1.59648	0	0	g_pocket_3b0z1	3B0Z	a	0	target
1	526.827	0.62579	0.799621	0	0.497884	452.297	0.380952	2.29344	0.004353	64.5719	-0.301758	5.01025	1.43382	0	0	g_pocket_3b0z_11	3B0Z	b	0	target
2	113.647	0.49375	0.614583	0	-1.66328	138.938	0.625	0.236135	0.002078	63.8759	-0.337858	3.00485	1.22452	0	0	g_pocket_3b0z_12	3B0Z	b	0	target
1	231.261	0.452954	0.751641	0	-0.691355	265.343	0.333333	3.2163	0.013908	34.5103	0.263023	3.80777	1.45632	0	0	g_pocket_3fdq1_1	3FDQ	a	0	target
2	236.342	0.545455	0.693473	0	-0.694516	245.321	0.307692	1.14166	0.004831	33.0647	0.108811	3.83546	1.32706	0	0	g_pocket_3fdq2_1	3FDQ	a	0	target
1	237.054	0.441788	0.722453	0	-0.813435	269.801	0.333333	3.2305	0.013628	34.3168	0.245402	3.83931	1.45656	0	0	g_pocket_3fdq_11	3FDQ	b	0	target
2	238.547	0.557512	0.711268	0.001174	-0.590178	246.241	0.307692	1.14284	0.004791	33.4492	0.15202	3.84735	1.32381	0	0	g_pocket_3fdq_12	3FDQ	b	0	target
1	196.921	0.572864	0.791457	0	-0.380961	228.945	0.428571	1.31442	0.006675	33.1445	-0.456389	3.60911	1.39868	0	0	g_pocket_3mix1	3MIX	a	0	target
2	203.249	0.542636	0.70801	0	-0.755008	229.221	0.636364	1.74588	0.00859	71.045	0.913418	3.64737	1.37115	0	0	g_pocket_3mix2	3MIX	a	0	target
3	205.269	0.537681	0.826087	0	-0.293733	193.466	0.818182	2.17416	0.010592	63.0318	0.623802	3.65941	1.14967	0	0	g_pocket_3mix3	3MIX	a	0	target
4	188.213	0.613703	0.78863	0	-0.332788	196.532	0.4	1.63746	0.0087	60.162	0.520083	3.55511	1.23741	0	0	g_pocket_3mix4	3MIX	a	0	target
5	134.025	0.390966	0.535826	0	-2.08514	177.472	0.375	1.65428	0.012343	15.4719	-1.09512	3.17467	1.40127	0	0	g_pocket_3mix5	3MIX	a	0	target
6	123.562	0.477032	0.60424	0	-1.68023	167.262	0.444444	0.102559	0.000830024	54.7646	0.325008	3.08981	1.3942	0	0	g_pocket_3mix6	3MIX	a	0	target
7	113.582	0.391473	0.74031	0	-1.40051	146.687	0.6	1.28646	0.011326	61.2516	0.559464	3.00427	1.29331	0	0	g_pocket_3mix7	3MIX	a	0	target
10	106.778	0.589862	0.774194	0	-0.862271	126.176	0	0.585656	0.005485	30.9774	-0.534712	2.94305	1.15924	0	0	g_pocket_3mix10	3MIX	a	0	target
1	164.029	0.555718	0.630499	0.019062	-1.18899	187.205	0	0.875526	0.005338	30.3095	-0.678886	3.39581	1.29188	0	0	g_pocket_4nl21	4NL2	a	0	target
1	164.029	0.555718	0.630499	0.019062	-1.18899	187.205	0	0.875526	0.005338	30.3095	-0.678886	3.39581	1.29188	0	0	g_pocket_4nl21	4NL2	a	0	target
1	122.138	0.507605	0.581749	0.009506	-1.708	150.284	0	0.568012	0.004651	29.9862	-0.769243	3.07789	1.2624	0	0	g_pocket_4nl2_21	4NL2	b	0	target
1	122.138	0.507605	0.581749	0.009506	-1.708	150.284	0	0.568012	0.004651	29.9862	-0.769243	3.07789	1.2624	0	0	g_pocket_4nl2_21	4NL2	b	0	target
1	149.635	0.382834	0.603542	0	-1.75546	203.089	0.375	1.5567	0.010403	46.2168	0.32493	3.29342	1.48999	0	0	g_pocket_4nl2_41	4NL2	c	0	target
1	149.636	0.382834	0.603542	0	-1.75545	203.091	0.375	1.5567	0.010403	46.2168	0.32493	3.29343	1.48999	0	0	g_pocket_4nl2_41	4NL2	c	0	target
2	111.732	0.495968	0.5625	0.018145	-1.876	143.063	0	0.358204	0.003206	35.9823	-0.717476	2.98788	1.27524	0	0	g_pocket_4nl2_42	4NL2	c	0	target
2	111.732	0.495968	0.5625	0.018145	-1.876	143.063	0	0.358204	0.003206	35.9823	-0.717476	2.98788	1.27524	0	0	g_pocket_4nl2_42	4NL2	c	0	target
1	143.891	0.585284	0.643813	0	-1.16613	167.747	0.142857	0.741578	0.005154	30.4147	-0.587665	3.25073	1.26323	0	0	g_pocket_4nl2_51	4NL2	d	0	target
1	143.891	0.585284	0.643813	0	-1.16613	167.747	0.142857	0.741578	0.005154	30.4147	-0.587665	3.25073	1.26323	0	0	g_pocket_4nl2_51	4NL2	d	0	target
1	116.981	0.563492	0.623016	0.003968	-1.45039	143.688	0	0.516413	0.004415	39.3542	-0.622479	3.03395	1.2422	0	0	g_pocket_4nl2_71	4NL2	e	0	target
1	116.986	0.565476	0.625	0.003968	-1.43804	143.689	0	0.516413	0.004414	39.3542	-0.622479	3.034	1.24218	0	0	g_pocket_4nl2_71	4NL2	e	0	target
1	142.616	0.532986	0.625	0	-1.366	163.18	0	0.4759	0.003337	37.4638	-0.805321	3.2411	1.23612	0	0	g_pocket_4nl2_81	4NL2	f	0	target
1	142.616	0.532986	0.625	0	-1.36554	163.176	0	0.47588	0.003337	37.4638	-0.805321	3.2411	1.23612	0	0	g_pocket_4nl2_81	4NL2	f	0	target
1	635.303	0.523686	0.758398	0	0.241923	665.991	0.363636	3.36142	0.005291	21.9788	0.154883	5.3329	1.86351	0	0	g_pocket_4ut11	4UT1	a	0	target
2	265.801	0.550089	0.69678	0	-0.584238	320.318	0.444444	2.41785	0.009096	22.2471	0.187593	3.98862	1.60223	0	0	g_pocket_4ut12	4UT1	a	0	target
3	194.798	0.379482	0.601594	0	-1.576	281.613	0.538462	0.453823	0.00233	22.5252	0.221506	3.5961	1.73292	0	0	g_pocket_4ut13	4UT1	a	0	target
4	211.442	0.44519	0.64877	0	-1.18044	247.236	0.111111	0.60168	0.002846	33.4319	1.55137	3.69573	1.44046	0	0	g_pocket_4ut14	4UT1	a	0	target
5	238.73	0.478873	0.705399	0	-0.791243	244.435	0.833333	1.03509	0.004336	25.9036	0.633442	3.84833	1.31343	0	0	g_pocket_4ut15	4UT1	a	0	target
6	156.343	0.455584	0.620558	0	-1.49089	229.363	0.75	0.918186	0.005873	21.2532	0.066411	3.34192	1.63426	0	0	g_pocket_4ut16	4UT1	a	0	target
7	123.845	0.407855	0.68429	0	-1.52017	180.253	0.3	0.880556	0.00711	14.7619	-0.72508	3.09217	1.50019	0	0	g_pocket_4ut17	4UT1	a	0	target
8	186.075	0.646688	0.888013	0	0.125219	192.38	0.8	0.120517	0.000647681	27.9888	0.887692	3.5416	1.22054	0	0	g_pocket_4ut18	4UT1	a	0	target
9	139.485	0.58758	0.77707	0	-0.658842	175.77	0.454545	1.68909	0.01211	19.4008	-0.15946	3.21721	1.35138	0	0	g_pocket_4ut19	4UT1	a	0	target
10	192.319	0.585809	0.815181	0	-0.27556	177.203	0.3	0.812985	0.004227	16.056	-0.567293	3.58078	1.09978	0	0	g_pocket_4ut110	4UT1	a	0	target
11	145.315	0.475166	0.754967	0	-0.970876	165.694	0.444444	1.04337	0.00718	23.5463	0.346008	3.26142	1.2396	0	0	g_pocket_4ut111	4UT1	a	0	target
12	105.571	0.464789	0.716549	0	-1.3817	157.225	0.272727	1.26873	0.012018	19.236	-0.179554	2.93192	1.45548	0	0	g_pocket_4ut112	4UT1	a	0	target
13	169.125	0.626335	0.818505	0	-0.265355	160.241	0	0.815421	0.004821	18.711	-0.243568	3.43062	1.08347	0	0	g_pocket_4ut113	4UT1	a	0	target
15	119.233	0.554878	0.772358	0	-0.867464	136.527	0.375	1.78005	0.014929	22.3647	0.201939	3.05329	1.16539	0	0	g_pocket_4ut115	4UT1	a	0	target
18	127.854	0.548117	0.799163	0	-0.725656	136.299	0.777778	0.683303	0.005344	21.3508	0.078312	3.12518	1.11053	0	0	g_pocket_4ut118	4UT1	a	0	target
19	136.357	0.683856	0.836323	0	-0.22358	136.05	0.25	1.31746	0.009662	19.7794	-0.113297	3.19298	1.06193	0	0	g_pocket_4ut119	4UT1	a	0	target
1	238.363	0.558468	0.710685	0	-0.590871	285.717	0.823529	1.74855	0.007336	29.0213	0.220798	3.84636	1.53683	0	0	g_pocket_5h5t1	5H5T	a	0	target
2	165.701	0.516129	0.659824	0	-1.15583	201.73	0.4	0.236536	0.001427	26.0784	-0.0999753	3.40731	1.38273	0	0	g_pocket_5h5t2	5H5T	a	0	target
3	107.523	0.588362	0.771552	0	-0.870949	136.862	0.375	0.564452	0.00525	22.3164	-0.510032	2.94988	1.2516	0	0	g_pocket_5h5t3	5H5T	a	0	target
4	123.485	0.575893	0.803571	0	-0.670905	131.82	0.75	1.08588	0.008794	25.9932	-0.109258	3.08917	1.09922	0	0	g_pocket_5h5t4	5H5T	a	0	target
1	233.429	0.515244	0.745935	0	-0.565549	289.29	0.8125	2.58979	0.011095	41.7477	-0.236924	3.81964	1.5779	0	0	g_pocket_5h5t_11	5H5T	b	0	target
2	101.979	0.405498	0.67354	0	-1.7113	160.766	0.636364	0.909846	0.008922	56.2968	0.605231	2.89828	1.52301	0	0	g_pocket_5h5t_12	5H5T	b	0	target
3	133.844	0.600358	0.74552	0	-0.784623	153.935	0.5	2.12578	0.015883	37.3	-0.494375	3.17324	1.21653	0	0	g_pocket_5h5t_13	5H5T	b	0	target
5	102.79	0.562232	0.763949	0	-0.993458	135.685	0.444444	0.542046	0.005273	32.2469	-0.786865	2.90595	1.27863	0	0	g_pocket_5h5t_15	5H5T	b	0	target
1	192.07	0.496183	0.685751	0	-0.989925	230.786	0.8	1.02113	0.005316	33.4018	-0.473955	3.57924	1.43357	0	0	g_pocket_5h5t_21	5H5T	c	0	target
2	139.198	0.440984	0.596721	0	-1.70371	177.236	0.333333	0.767049	0.005511	49.4154	0.81909	3.215	1.36453	0	0	g_pocket_5h5t_22	5H5T	c	0	target
3	127.346	0.498299	0.644558	0	-1.45083	170.536	0.444444	1.08872	0.008549	41.5909	0.187294	3.12104	1.39318	0	0	g_pocket_5h5t_23	5H5T	c	0	target
4	124.927	0.539855	0.766304	0	-0.890975	154.007	0.444444	0.946485	0.007576	29.2113	-0.812319	3.10114	1.27434	0	0	g_pocket_5h5t_24	5H5T	c	0	target
1	286.942	0.496785	0.721865	0	-0.5499	353.256	0.619048	4.72471	0.016466	42.7489	-0.336392	4.09168	1.6791	0	0	g_pocket_5h5t_31	5H5T	d	0	target
2	196.258	0.522368	0.647368	0	-1.06579	215.466	0.3	1.46776	0.007479	53.7613	0.315502	3.60506	1.3193	0	0	g_pocket_5h5t_32	5H5T	d	0	target
3	120.036	0.423875	0.67474	0	-1.5445	163.962	0.875	0.990204	0.008249	38.3333	-0.597777	3.06013	1.39333	0	0	g_pocket_5h5t_33	5H5T	d	0	target
1	311.432	0.568592	0.783394	0	-0.084007	324.487	0.8125	2.54983	0.008187	59.8666	0.869168	4.20493	1.4604	0	0	g_pocket_5h5t_41	5H5T	e	0	target
2	143.478	0.422601	0.580495	0	-1.78701	186.308	0.25	0.908928	0.006335	55.0643	0.510907	3.24762	1.40569	0	0	g_pocket_5h5t_42	5H5T	e	0	target
3	132.946	0.54223	0.722973	0	-1.01038	164.187	0.444444	0.926351	0.006968	43.0508	-0.385329	3.16613	1.30338	0	0	g_pocket_5h5t_43	5H5T	e	0	target
4	129.815	0.52459	0.637523	0	-1.40469	165.158	0.571429	1.99292	0.015352	56.8567	0.644622	3.14108	1.33209	0	0	g_pocket_5h5t_44	5H5T	e	0	target
1	287.218	0.483897	0.654589	0.004026	-0.843513	346.278	0.277778	2.52934	0.008806	48.6043	-0.876931	4.09299	1.64488	0	0	g_pocket_5lej1	5LEJ	a	0	target
2	261.83	0.653543	0.82021	0.17979	0.125805	218.627	0.166667	0.590396	0.002255	52.7841	-0.683469	3.96866	1.1046	0	0	g_pocket_5lej2	5LEJ	a	0	target
3	142.924	0.565749	0.717125	0	-0.926595	184.008	0.6	1.81478	0.012697	77.0861	0.441359	3.24344	1.39193	0	0	g_pocket_5lej3	5LEJ	a	0	target
4	110.152	0.443878	0.57483	0	-1.95618	165.565	0	1.10423	0.010025	49.2823	-0.845553	2.97372	1.4899	0	0	g_pocket_5lej4	5LEJ	a	0	target
1	228.758	0.631829	0.834917	0	0.034764	235.537	0.615385	1.64624	0.007196	77.6572	0.835981	3.79399	1.30214	0	0	g_pocket_5lej_11	5LEJ	b	0	target
2	162.861	0.387179	0.548718	0	-1.89907	207.243	0.1	1.17958	0.007243	46.5131	-0.897577	3.38773	1.43699	0	0	g_pocket_5lej_12	5LEJ	b	0	target
3	222.115	0.670659	0.829341	0.172156	0.079181	189.034	0.1	0.58734	0.002644	49.8757	-0.71041	3.7569	1.06579	0	0	g_pocket_5lej_13	5LEJ	b	0	target
4	134.235	0.630037	0.798535	0	-0.50622	156.636	0.222222	0.926952	0.006905	51.31	-0.630572	3.17633	1.23547	0	0	g_pocket_5lej_14	5LEJ	b	0	target
5	104.672	0.477823	0.754032	0	-1.21074	141.837	0.75	0.612965	0.005856	62.0635	-0.032003	2.92358	1.32054	0	0	g_pocket_5lej_15	5LEJ	b	0	target
1	641.681	0.489608	0.732614	0	0.070352	714.595	0.4	5.19544	0.008097	22.5111	-0.287344	5.35069	1.98623	0	0	g_pocket_5xbj1	5XBJ	a	0	target
2	438.079	0.351445	0.606936	0	-1.02025	481.047	0.736842	2.98272	0.006809	63.1344	1.69857	4.71145	1.72452	0	0	g_pocket_5xbj2	5XBJ	a	0	target
3	392.953	0.465068	0.824658	0	0.015236	416.596	0.85	2.44783	0.006229	92.7417	3.14595	4.54378	1.60573	0	0	g_pocket_5xbj3	5XBJ	a	0	target
4	301.572	0.592871	0.754221	0	-0.167588	300.813	0.4	2.7306	0.009055	16.3495	-0.588565	4.16007	1.38321	0	0	g_pocket_5xbj4	5XBJ	a	0	target
5	251.509	0.569502	0.803942	0	-0.158759	269.869	0.230769	2.57573	0.010241	24.4013	-0.194944	3.91581	1.40056	0	0	g_pocket_5xbj5	5XBJ	a	0	target
6	217.655	0.470252	0.735698	0	-0.759673	250.543	0.181818	2.23523	0.01027	23.2156	-0.252907	3.73158	1.43181	0	0	g_pocket_5xbj6	5XBJ	a	0	target
7	174.66	0.477435	0.760095	0	-0.809721	238.014	0.75	1.37803	0.00789	77.5282	2.40222	3.46764	1.57515	0	0	g_pocket_5xbj7	5XBJ	a	0	target
8	190.75	0.35049	0.669118	0	-1.39127	233.992	0.181818	1.59307	0.008352	21.5516	-0.334251	3.57102	1.46018	0	0	g_pocket_5xbj8	5XBJ	a	0	target
9	187.587	0.635048	0.856913	0	-0.0177592	177.911	0.272727	1.33096	0.007095	19.5896	-0.430167	3.55117	1.12267	0	0	g_pocket_5xbj9	5XBJ	a	0	target
10	101.513	0.210938	0.597656	0	-2.45532	140.209	0.333333	0.271395	0.002673	61.2017	1.60408	2.89386	1.33232	0	0	g_pocket_5xbj10	5XBJ	a	0	target
1	231.978	0.474107	0.589286	0	-1.28073	322.065	0.166667	1.45895	0.006289	24.9466	-0.382039	3.8117	1.76399	0	0	g_pocket_5ziy1	5ZIY	a	0	target
2	202.848	0.663324	0.883954	0	0.210716	196.163	0.272727	1.65615	0.008164	19.0633	-0.716414	3.64497	1.17495	0	0	g_pocket_5ziy2	5ZIY	a	0	target
3	144.711	0.469565	0.692754	0	-1.23178	194.452	0.25	1.69038	0.011681	18.5969	-0.742921	3.2569	1.45879	0	0	g_pocket_5ziy3	5ZIY	a	0	target
4	161.064	0.531915	0.731003	0	-0.860503	185.556	0.1	2.68508	0.016671	44.2385	0.714405	3.37523	1.29616	0	0	g_pocket_5ziy4	5ZIY	a	0	target
5	161.179	0.650915	0.753049	0	-0.502985	183.914	0.2	1.83096	0.01136	29.593	-0.117963	3.37603	1.28408	0	0	g_pocket_5ziy5	5ZIY	a	0	target
6	121.347	0.494828	0.682759	0	-1.34382	172.528	0	1.4207	0.011708	25.5908	-0.345427	3.07124	1.45554	0	0	g_pocket_5ziy6	5ZIY	a	0	target
1	138.377	0.421409	0.562331	0	-1.88801	208.895	0.142857	1.3859	0.010015	26.8522	-0.577955	3.20867	1.61462	0	0	g_pocket_5ziy_11	5ZIY	b	0	target
2	163.221	0.623794	0.861736	0	-0.127025	169.069	0.3	1.46023	0.008946	24.1127	-0.703102	3.39023	1.17057	0	0	g_pocket_5ziy_12	5ZIY	b	0	target
3	104.018	0.60515	0.684549	0	-1.2001	133.971	0.125	0.679718	0.006535	45.7774	0.28659	2.91747	1.25253	0	0	g_pocket_5ziy_13	5ZIY	b	0	target
1	246.59	0.591209	0.726374	0.021978	-0.429686	261.557	0	2.10776	0.008548	227	0	3.89011	1.37541	0	0	g_pocket_6f2d1	6F2D	a	0	target
2	214.622	0.668033	0.70082	0.035519	-0.45849	212.294	0.090909	2.33752	0.010891	227	0	3.71417	1.22463	0	0	g_pocket_6f2d2	6F2D	a	0	target
3	216.505	0.683099	0.719718	0.001408	-0.343382	200.766	0.444444	0.396998	0.001834	227	0	3.725	1.15141	0	0	g_pocket_6f2d3	6F2D	a	0	target
4	123.025	0.409091	0.515152	0	-2.18868	181.765	0.666667	0.221215	0.001798	227	0	3.08533	1.51949	0	0	g_pocket_6f2d4	6F2D	a	0	target
5	169.204	0.730072	0.911232	0	0.335816	158.267	0.222222	1.66541	0.009843	227	0	3.43116	1.06979	0	0	g_pocket_6f2d5	6F2D	a	0	target
6	140.863	0.689024	0.70935	0	-0.68812	143.643	0.25	0.485734	0.003448	227	0	3.22777	1.09716	0	0	g_pocket_6f2d6	6F2D	a	0	target
1	111.947	0.470588	0.555147	0	-1.96117	157.758	0.2	0.550115	0.004914	56.6864	-0.542924	2.98979	1.40443	0	0	g_pocket_7x1k1	7X1K	a	0	target
2	102.992	0.571429	0.652074	0	-1.41192	125.198	0.375	0.480276	0.004663	81.82	0.725712	2.90785	1.17827	0	0	g_pocket_7x1k2	7X1K	a	0	target
1	100.82	0.454023	0.584291	0	-1.96123	146.619	0.166667	0.884479	0.008773	63.6181	-0.746169	2.88726	1.39961	0	0	g_pocket_7x1k_11	7X1K	b	0	target
1	456.571	0.581507	0.792466	0	0.2635	410.462	0.5	3.72215	0.008152	60.4343	-0.412554	4.77683	1.43148	0	0	g_pocket_7x9s1	7X9S	a	0	target
2	171.71	0.345114	0.557173	0	-1.92218	259.636	0	1.81006	0.010541	61.2037	-0.374927	3.44801	1.73787	0	0	g_pocket_7x9s2	7X9S	a	0	target
3	173.729	0.520785	0.648961	0	-1.15313	250.214	0.384615	1.60227	0.009223	77.9904	0.446032	3.46147	1.6618	0	0	g_pocket_7x9s3	7X9S	a	0	target
4	205.631	0.549751	0.781095	0.03607	-0.4423	229.247	0.230769	1.25678	0.006112	56.4951	-0.605201	3.66156	1.36069	0	0	g_pocket_7x9s4	7X9S	a	0	target
5	170.229	0.527356	0.696049	0	-0.967714	184.587	0.666667	2.27757	0.013379	69.5256	0.032059	3.43807	1.24269	0	0	g_pocket_7x9s5	7X9S	a	0	target
6	145.991	0.553691	0.681208	0	-1.07981	176.055	0.2	1.46861	0.01006	74.0112	0.251429	3.26647	1.31305	0	0	g_pocket_7x9s6	7X9S	a	0	target
7	145.952	0.567708	0.71875	0	-0.90027	160.176	0.4	0.678088	0.004646	66.71	-0.105638	3.26618	1.19484	0	0	g_pocket_7x9s7	7X9S	a	0	target
8	121.741	0.376866	0.660448	0	-1.69711	156.876	0.75	0.329548	0.002707	85.0385	0.790723	3.07456	1.32063	0	0	g_pocket_7x9s8	7X9S	a	0	target
9	118.349	0.471042	0.72973	0	-1.23122	145.831	0.75	1.47868	0.012494	66.7061	-0.105828	3.04574	1.25099	0	0	g_pocket_7x9s9	7X9S	a	0	target
14	110.87	0.687793	0.71831	0.002347	-0.832385	125.31	0.272727	0.650983	0.005872	59.8329	-0.441962	2.98017	1.12278	0	0	g_pocket_7x9s14	7X9S	a	0	target
15	111.632	0.570388	0.893204	0	-0.404755	117.34	0.142857	2.06433	0.018492	61.2022	-0.374999	2.98698	1.04658	0	0	g_pocket_7x9s15	7X9S	a	0	target
1	284.73	0.608247	0.736082	0.010309	-0.246578	284.508	0.461538	1.85863	0.006528	105.841	0.143514	4.08114	1.35932	0	0	g_pocket_7x9s_11	7X9S	b	0	target
2	124.961	0.49848	0.610942	0	-1.59682	185.16	0.444444	1.5655	0.012528	88.1185	-0.438502	3.10143	1.53184	0	0	g_pocket_7x9s_12	7X9S	b	0	target
4	109.544	0.687192	0.785714	0	-0.57706	120.115	0.166667	1.79448	0.016381	119.925	0.606084	2.96824	1.0849	0	0	g_pocket_7x9s_14	7X9S	b	0	target
5	106.202	0.729592	0.829082	0	-0.33282	113.185	0	2.28185	0.021486	105.223	0.123238	2.93775	1.04364	0	0	g_pocket_7x9s_15	7X9S	b	0	target
6	102.95	0.638462	0.707692	0	-1.04092	112.64	0.2	1.45287	0.014112	122.813	0.700921	2.90745	1.06037	0	0	g_pocket_7x9s_16	7X9S	b	0	target
1	361.514	0.503003	0.736486	0	-0.307613	377.87	0.470588	2.98406	0.008254	55.4832	-0.747378	4.41922	1.53972	0	0	g_pocket_7x9s_21	7X9S	c	0	target
2	180.496	0.513158	0.717836	0	-0.87086	190.122	0.285714	2.60595	0.014438	93.3098	0.930526	3.50585	1.23094	0	0	g_pocket_7x9s_22	7X9S	c	0	target
3	123.178	0.397321	0.574405	0	-1.98102	181.431	0	1.67041	0.013561	62.0281	-0.457062	3.08661	1.51544	0	0	g_pocket_7x9s_23	7X9S	c	0	target
4	138.742	0.398671	0.734219	0	-1.26044	168.075	0.727273	1.05973	0.007638	86.5725	0.631675	3.21148	1.29682	0	0	g_pocket_7x9s_24	7X9S	c	0	target
5	110.936	0.492958	0.56338	0	-1.88464	154.736	0.25	0.495911	0.00447	80.4234	0.358916	2.98076	1.38588	0	0	g_pocket_7x9s_25	7X9S	c	0	target
6	107.362	0.486692	0.680608	0	-1.46117	147.208	0	2.6164	0.02437	71.6529	-0.0301285	2.94841	1.34756	0	0	g_pocket_7x9s_26	7X9S	c	0	target
7	109.834	0.420849	0.581081	0	-1.98596	143.216	0.166667	0.977635	0.008901	57.8068	-0.644312	2.97086	1.29127	0	0	g_pocket_7x9s_27	7X9S	c	0	target
1	365.419	0.467357	0.769108	0	-0.252068	358.346	0.4375	4.39096	0.012016	87.2744	-0.595782	4.43507	1.44974	0	0	g_pocket_7x9s_31	7X9S	d	0	target
2	195.972	0.563348	0.682127	0	-0.836891	258.385	0.363636	3.91426	0.019974	106.674	0.203918	3.60331	1.58363	0	0	g_pocket_7x9s_32	7X9S	d	0	target
3	267.562	0.616359	0.739631	0	-0.260096	255.113	0.545455	2.27664	0.008509	103.184	0.060053	3.99741	1.27048	0	0	g_pocket_7x9s_33	7X9S	d	0	target
1	414.105	0.525068	0.756775	0	-0.0773144	413.706	0.5	4.70221	0.011355	73.8777	-1.01731	4.62389	1.53981	0	0	g_pocket_7x9s_41	7X9S	e	0	target
2	105.378	0.323151	0.59164	0	-2.19671	165.8	0	1.12478	0.010674	98.4646	-0.205806	2.93013	1.53674	0	0	g_pocket_7x9s_42	7X9S	e	0	target
4	109.743	0.481752	0.578467	0	-1.85862	153.79	0.375	0.296068	0.002698	125.934	0.700823	2.97004	1.38737	0	0	g_pocket_7x9s_44	7X9S	e	0	target
5	132.089	0.501901	0.703422	0	-1.18373	144.587	0.6	1.12377	0.008508	128.461	0.784225	3.15931	1.15275	0	0	g_pocket_7x9s_45	7X9S	e	0	target
6	105.092	0.390385	0.592308	0	-2.04347	143.858	0.666667	1.30195	0.012389	107.945	0.10709	2.92748	1.33579	0	0	g_pocket_7x9s_46	7X9S	e	0	target
7	114.504	0.48	0.714	0	-1.29725	141.745	0.333333	0.606834	0.0053	124.342	0.6483	3.01238	1.24302	0	0	g_pocket_7x9s_47	7X9S	e	0	target
9	100.449	0.558411	0.712617	0.028037	-1.22139	120.724	0.166667	1.61747	0.016102	111.859	0.236269	2.88371	1.15526	0	0	g_pocket_7x9s_49	7X9S	e	0	target
10	110.284	0.511682	0.836449	0	-0.770605	128.95	0.444444	0.859878	0.007797	117.222	0.413293	2.97491	1.15948	0	0	g_pocket_7x9s_410	7X9S	e	0	target
13	116.251	0.578431	0.901961	0	-0.322061	119.658	0.142857	2.17975	0.01875	120.531	0.522511	3.02763	1.03879	0	0	g_pocket_7x9s_413	7X9S	e	0	target
1	366.449	0.5968	0.7304	0	-0.108666	350.013	0.333333	4.19926	0.011459	99.8175	0.236806	4.43923	1.41338	0	0	g_pocket_7x9s_51	7X9S	f	0	target
2	124.859	0.446154	0.649231	0	-1.56534	178.908	0	2.30735	0.01848	87.6961	-0.26363	3.10059	1.48092	0	0	g_pocket_7x9s_52	7X9S	f	0	target
3	152.164	0.501689	0.753378	0	-0.882924	172.626	0.666667	2.29849	0.015105	106.499	0.512673	3.31188	1.25241	0	0	g_pocket_7x9s_53	7X9S	f	0	target
1	237.872	0.494505	0.725275	0	-0.680106	252.095	0.916667	0.841054	0.003536	41.4267	0.960024	3.84372	1.35785	0	0	g_pocket_8cqm1	8CQM	a	0	target
2	177	0.54607	0.668022	0	-1.00686	213.272	0.3	0.603084	0.003407	34.0236	0.40093	3.48306	1.39895	0	0	g_pocket_8cqm2	8CQM	a	0	target
3	150.025	0.467427	0.69544	0.114007	-1.19943	177.683	0.166667	1.14953	0.007662	34.1479	0.410323	3.29629	1.30133	0	0	g_pocket_8cqm3	8CQM	a	0	target
4	141.966	0.453795	0.633663	0	-1.51454	165.668	0.285714	1.38078	0.009726	36.9416	0.621306	3.23617	1.25882	0	0	g_pocket_8cqm4	8CQM	a	0	target
1	261.732	0.607056	0.789538	0.135036	-0.100847	235.055	0.142857	1.06619	0.004074	31.3995	0.048071	3.96816	1.1879	0	0	g_pocket_8cqm_21	8CQM	b	0	target
3	119.898	0.367347	0.673469	0	-1.67867	132.708	1	0.212585	0.001773	64.3303	2.557	3.05896	1.12859	0	0	g_pocket_8cqm_23	8CQM	b	0	target
1	145.914	0.578199	0.697867	0	-0.958925	244.386	0.125	3.70228	0.025373	118.531	0.318669	3.2659	1.82331	0	0	g_pocket_8umd1	8UMD	a	0	target
1	802.107	0.49572	0.715407	0	0.181182	781.478	0.592593	5.99977	0.00748	127.291	-0.578907	5.76387	1.87188	0	0	g_pocket_8umd_11	8UMD	b	0	target
2	699.169	0.571307	0.721986	0	0.277284	662.463	0.375	4.19163	0.005995	174.818	0.082429	5.50593	1.73896	0	0	g_pocket_8umd_12	8UMD	b	0	target
3	196.097	0.428261	0.627174	0	-1.35958	263.092	0.333333	1.52866	0.007795	264.484	1.33012	3.60408	1.6118	0	0	g_pocket_8umd_13	8UMD	b	0	target
4	182.368	0.456044	0.640659	0	-1.29697	255.7	0.454545	1.42277	0.007802	59.9616	-1.51578	3.51793	1.64417	0	0	g_pocket_8umd_14	8UMD	b	0	target
5	220.242	0.625964	0.700514	0	-0.536107	219.566	0.2	3.05205	0.013858	196.444	0.383358	3.74631	1.24494	0	0	g_pocket_8umd_15	8UMD	b	0	target
6	159.865	0.466867	0.822289	0	-0.654011	189.819	0.6	1.36035	0.008509	241.495	1.01022	3.36683	1.33256	0	0	g_pocket_8umd_16	8UMD	b	0	target
7	121.943	0.586626	0.776596	0	-0.762106	186.752	0.285714	1.50921	0.012376	254.937	1.19727	3.07626	1.5704	0	0	g_pocket_8umd_17	8UMD	b	0	target
8	142.383	0.486842	0.652961	0	-1.36133	171.089	0.25	0.806164	0.005662	179.532	0.148026	3.23934	1.29747	0	0	g_pocket_8umd_18	8UMD	b	0	target
9	109.473	0.485197	0.636513	0	-1.62392	175.074	0.7	1.25165	0.011433	193.508	0.342493	2.9676	1.58198	0	0	g_pocket_8umd_19	8UMD	b	0	target
10	140.744	0.92094	0.92094	0.049145	0.671371	141.153	0.25	0.429105	0.003049	220.938	0.724183	3.22686	1.07875	0	0	g_pocket_8umd_110	8UMD	b	0	target
11	128.263	0.655022	0.722707	0	-0.781859	132.785	0	1.36336	0.010629	60.3906	-1.50981	3.12851	1.0796	0	0	g_pocket_8umd_111	8UMD	b	0	target
1	330.488	0.487805	0.705441	0	-0.530681	293.309	0.538462	2.12187	0.00642	156.891	0.618422	4.28899	1.26883	0	0	g_pocket_8umd_21	8UMD	c	0	target
2	182.457	0.293939	0.633333	0	-1.69345	269.522	0.769231	1.31463	0.007205	131.012	-0.167999	3.5185	1.73248	0	0	g_pocket_8umd_22	8UMD	c	0	target
3	152.125	0.29976	0.561151	0	-2.09887	227.671	0.666667	1.00072	0.006578	146.259	0.295332	3.31159	1.65205	0	0	g_pocket_8umd_23	8UMD	c	0	target
4	110.811	0.336986	0.636986	0	-1.94953	197.49	1	1.63486	0.014754	196.576	1.82438	2.97964	1.77014	0	0	g_pocket_8umd_24	8UMD	c	0	target
5	192.338	0.67236	0.919255	0.063665	0.331033	179.612	0.555556	1.89066	0.00983	140.644	0.124716	3.5809	1.11466	0	0	g_pocket_8umd_25	8UMD	c	0	target
6	114.717	0.406015	0.56203	0	-2.06258	147.304	0.5	0.912685	0.007956	162.829	0.798853	3.01425	1.29017	0	0	g_pocket_8umd_26	8UMD	c	0	target
7	143.399	0.71063	0.73622	0.190945	-0.520035	142.285	0.2	1.47356	0.010276	165.603	0.883149	3.24702	1.07394	0	0	g_pocket_8umd_27	8UMD	c	0	target
10	100.237	0.485577	0.846154	0	-0.862144	114.528	0.142857	1.22883	0.012259	121.142	-0.467915	2.88169	1.09751	0	0	g_pocket_8umd_210	8UMD	c	0	target
1	508.463	0.528587	0.73991	0	0.015781	504.727	0.565217	3.93156	0.007732	101.51	0.268683	4.95135	1.63832	0	0	g_pocket_8umd_31	8UMD	d	0	target
1	255.03	0.492222	0.754444	0	-0.518939	254.113	0.714286	1.88651	0.007397	103.127	0.150387	3.934	1.30662	0	0	g_pocket_8umd_41	8UMD	e	0	target
2	150.572	0.602273	0.943182	0	0.085462	148.07	0.454545	1.8998	0.012617	118.149	0.6799	3.30029	1.08181	0	0	g_pocket_8umd_42	8UMD	e	0	target
1	338.71	0.487685	0.75041	0	-0.33563	334.413	0.533333	1.52372	0.004499	95.3266	-0.0713565	4.32427	1.42314	0	0	g_pocket_8umd_51	8UMD	f	0	target
2	158.265	0.492167	0.64752	0	-1.2926	215.38	0.818182	1.274	0.00805	118.552	0.923718	3.35556	1.52218	0	0	g_pocket_8umd_52	8UMD	f	0	target
